# Supplementary material for: Does microcredit for the poverty-alleviated population have an income-increasing effect? Also on the “Raising the Low” effect
Source: PLoS One. 2025 Aug 1;20(8):e0327431. doi: 10.1371/journal.pone.0327431 (PMC12316256; doi:10.1371/journal.pone.0327431)
Supplement: S1 Data — (XLS) [file pone.0327431.s001.xls]

## Sheet: Sheet1
county	B	juli	cunbianma	xingbie	nianling	whcd	huleixing	hujirenkou	shijirenkou	sjjymj	tdzr	tdzc	jspx	xexd	jyxsr	jyxzc	ccxsr	lnjyxsr	lnhbxs	lrzb	slzlszb	cjzb	dbzb	rjjyxsr	lnrjjyxsr
Hotan city	653201	4	65320101	1	35	3	1	5	4	0	0	0	1	1	8000	1300	0	8.98732	6.21661	0	0.25	0	0.5	2000	7.6014
Hotan city	653201	4	65320101	1	38	3	5	7	6	0	0	0	0	0	12000	0	0	9.39275	0	0	0.333333	0	0.5	2000	7.6014
Hotan city	653201	4	65320101	1	42	3	5	6	6	1.5	0	0	0	0	2000	400		7.6014	6.80351	0	0.5	0	0.333333	333.333	5.81214
Hotan city	653201	4	65320101	0	59	4	5	20	10	5	0	0	0	0	45000	0	0	10.7144	0	0	0.3	0	0.9	4500	8.41206
Hotan city	653201	4	65320101	0	63	3	5	5	4	3	0	0	0	0	23000	0	0	10.0433	5.70711	0.25	0.25	0	0.75	5750	8.65713
Hotan city	653201	4	65320101	1	71	2	2	5	4	1.8	0	0	0	0	3500	500	0	8.1608	0	0.5	0.5	0.25	1	875	6.77537
Hotan city	653201	105	65320102	1	33	3	5	4	4	8	0	0	0	1	45000	12000	0	10.7144	0	0	0.5	0	0	11250	9.32821
Hotan city	653201	105	65320102	1	37	3	1	6	5	18	0	0	1	1	20000	6000	0	9.90354	6.21661	0	0.4	0	0.6	4000	8.2943
Hotan city	653201	105	65320102	1	34	3	1	7	7	7	0	0	1	1	32900	9870	0	10.4013	0	0	0.285714	0	0.714286	4700	8.45553
Hotan city	653201	105	65320102	1	39	3	1	6	6	6	0	0	1	1	58150	17445	0	10.9708	0	0	0.333333	0	0	9691.67	9.17912
Hotan city	653201	105	65320102	1	34	3	5	4	3	6	0	0	1	1	28300	8490	0	10.2507	3.93183	0	0.666667	0	0.666667	9433.33	9.15211
Hotan city	653201	105	65320102	0	38	3	2	4	4	17	1	0	0	0	12500	3750	0	9.43356	3.93183	0	0.5	0	0.75	3125	8.04751
Hotan city	653201	105	65320102	1	44	2	1	6	5	23	0	0	0	1	15500	4650	0	9.64866	0	0	0.6	0.2	0.4	3100	8.03948
Hotan city	653201	105	65320102	1	41	2	1	6	6	11	0	0	0	1	38800	11640	0	10.5662	6.90875	0.166667	0.5	0	0	6466.67	8.77457
Hotan city	653201	105	65320102	1	51	2	3	5	5	15	0	0	0	1	33200	9960	0	10.4103		0	0.4	0	0.4	6640	8.80102
Hotan city	653201	105	65320102	1	52	2	1	10	10	10	0	0	0	0	32000	9600	0	10.3735	0	0	0.8	0	0	3200	8.07122
Hotan city	653201	105	65320102	0	78	1	1	7	7	16	0	0	0	1	76000	23000	0	11.2385	8.69968	0.142857	0.428571	0.142857	0	10857.1	9.29267
Hotan city	653201	105	65320102	1	70	1	2	2	2	20	0	0	0	1	15000	4450	0	9.61587	5.99396	0.5	0.5	0	1	7500	8.92279
Hotan city	653201	105	65320102	1	65	2	1	2	2	22	0	1	0	0	20000	8000	0	9.90354	6.39859	1	0	0	0	10000	9.21044
Hotan city	653201	105	65320102	0	77	1	5	2	2	17	0	0	0	1	21000	6600	0	9.95232	8.69968	0.5	0.5	0	0.5	10500	9.25923
Hotan city	653201	3	65320103	1	37	3	5	5	5	0	0	0	0	1	65000	6700	0	11.0822	0	0	0.4	0	0.2	13000	9.47278
Hotan city	653201	3	65320103	1	41	3	2	4	4	0	0	0	0	0	36000	10000	0	10.4913	0	0	0.5	0.25	0.75	9000	9.10509
Hotan city	653201	3	65320103	1	53	2	1	6	6	2.4	0	0	0	1	20000	2400	0	9.90354	5.70711	0	0.5	0.166667	0.166667	3333.33	8.11203
Hotan city	653201	6	65320104	1	34	3	1	5	5	1.2	0	0	0	1	13000	3900	0	9.47278	0	0	0	0	0.8	2600	7.86365
Hotan city	653201	6	65320104	1	44	3	2	7	6	1	0	0	0	0	10900	3000	0	9.29661	5.3033	0	0.5	0	0.666667	1816.67	7.50531
Hotan city	653201	6	65320104	1	44	2	5	5	5	2	0	0	0	0	4000	1200	0	8.2943	5.01728	0	0.2	0	0.8	800	6.68586
Hotan city	653201	6	65320104	1	45	3	1	6	6	1.2	0	0	0	1	1200	480	0	7.09091	0	0	0.666667	0	0.333333	200	5.3033
Hotan city	653201	6	65320104	1	47	3	1	7	6	2	0	0	0	1	1000	200	0	6.90875	0	0	0.5	0	0.666667	166.667	5.12198
Hotan city	653201	6	65320104	1	44	3	5	6	5	1	0	0	0	1	1000	400	0	6.90875	5.70711	0	0.6	0	0.6	200	5.3033
Hotan city	653201	6	65320104	1	57	2	1	2	1	2.2	0	0	0	0	6000	1550	600	8.69968	0	0	2	0	1	6000	8.69968
Hotan city	653201	6	65320104	1	51	2	1	6	5	2.8	0	0	0	1	2800	800	0	7.93773	0	0	0.6	0	0.6	560	6.32972
Hotan city	653201	6	65320104	0	65	2	1	7	7	3	0	0	0	0	1000	5920	0	6.90875	0	0.142857	0.428571	0	0.142857	142.857	4.96882
Hotan city	653201	6	65320104	1	71	2	2	2	2	0	0	0	0	0	800	0	0	6.68586	6.90875	1	0	0	1	400	5.99396
Hotan city	653201	6	65320104	1	86	2	1	7	2	4	0	0	0	0	9000	1600	0	9.10509	0	0.5	0.5	0	0.5	4500	8.41206
Hotan city	653201	12	65320105	1	45	2	4	6	6	5	0	0	0	0	5000	1000	0	8.51739	0	0	0.666667	0	0.333333	833.333	6.72663
Hotan city	653201	12	65320105	0	45	2	1	7	6	8	0	0	0	1	34320	10296	0	10.4435	6.90875	0	0.5	0	0.166667	5720	8.6519
Hotan city	653201	12	65320105	1	46	3	5	5	3	1	0	0	0	0	500	0	0	6.21661	0	0	0.333333	0	1	166.667	5.12198
Hotan city	653201	12	65320105	1	48	3	5	8	6	4	0	0	0	0	10000	5000	0	9.21044	3.93183	0.166667	0.333333	0	0.833333	1666.67	7.41918
Hotan city	653201	12	65320105	1	43	3	1	7	7	8.3	0	0	0	1	51000	15300	0	10.8396	6.90875	0	0.571429	0	0.142857	7285.71	8.89381
Hotan city	653201	12	65320105	1	54	3	5	9	6	7	0	0	0	0	5000	500	0	8.51739	0	0	1	0.166667	0.666667	833.333	6.72663
Hotan city	653201	12	65320105	1	79	1	5	3	3	4.8	0	0	0	0	2000	0	0	7.6014	4.61512	0.666667	0.333333	0	1	666.667	6.50379
Hotan city	653201	12	65320105	1	69	2	2	6	5	8.5	0	0	0	0	46000	3000	0	10.7364	0	0.2	0.2	0	1	9200	9.12707
Hotan city	653201	12	65320105	1	65	2	3	9	9	7.5	1	0	0	1	6600	1100	4500	8.79498	6.39859	0.111111	0.444444	0	0.444444	733.333	6.59896
Hotan city	653201	8	65320106	1	41	3	2	7	7	0	0	0	0	1	2000	0	0	7.6014	0	0	0.285714	0	0.571429	285.714	5.65849
Hotan city	653201	8	65320106	1	48	2	5	6	6	4	0	0	0	0	3500	0	0	8.1608	0	0	0.666667	0	0.5	583.333	6.37047
Hotan city	653201	8	65320106	1	46	2	2	8	7	2.7	0	0	0	0	10799	2900	1050	9.2873	3.43399	0	0.571429	0	0.714286	1542.71	7.34195
Hotan city	653201	8	65320106	1	49	3	5	8	8	3.7	0	0	1	0	1500	0	0	7.31389	0	0	0.625	0.125	0.625	187.5	5.2391
Hotan city	653201	8	65320106	1	43	3	1	5	4	2	0	0	1	1	7000	1300	0	8.85381	0	0	0.75	0	0.75	1750	7.46794
Hotan city	653201	8	65320106	1	53	2	1	5	5	2.5	0	0	0	0	22000	5800	0	9.99884	0	0	0.8	0	0	4400	8.38959
Hotan city	653201	8	65320106	1	55	2	5	8	8	3.7	0	0	0	0	4900	950	0	8.49719	0	0	0.625	0	0.375	612.5	6.41918
Hotan city	653201	8	65320106	1	54	2	1	8	8	1	0	0	0	0	15000	10000	0	9.61587	0	0	0.75	0	0.125	1875	7.5369
Hotan city	653201	8	65320106	1	78	2	2	7	6	5	0	1	0	0	24000	4900	0	10.0859	5.01728	0.166667	0.5	0	0.833333	4000	8.2943
Hotan city	653201	8	65320106	1	73	1	1	3	3	3.7	0	0	0	1	2131	1410	0	7.66482	0	0.666667	0.333333	0	0.666667	710.333	6.56714
Hotan city	653201	8	65320106	1	72	1	2	7	7	4	0	0	0	1	19300	4640	1752	9.86791	0	0.142857	0.428571	0	0.857143	2757.14	7.92231
Hotan city	653201	37	65320107	1	40	2	1	6	6	6.5	0	0	0	1	25500	7650	3978	10.1465	0	0	0.333333	0	0	4250	8.35491
Hotan city	653201	37	65320107	1	37	2	1	5	5	2.3	0	0	1	1	15000	16000	557	9.61587	0	0.4	0.2	0	0	3000	8.0067
Hotan city	653201	37	65320107	1	44	3	3	4	4	6.5	0	0	0	1	7000	2100	2478	8.85381	4.51086	0.5	0.25	0	0.75	1750	7.46794
Hotan city	653201	37	65320107	1	46	2	1	6	6	2.5	0	0	0	1	16000	4500	0	9.68041	0	0	0.5	0	0	2666.67	7.88896
Hotan city	653201	37	65320107	0	47	3	1	8	8	6	0	0	1	1	15000	4500	470	9.61587	0	0	0.375	0	0.25	1875	7.5369
Hotan city	653201	37	65320107	1	44	2	1	6	6	6.2	0	0	0	1	30000	9500	0	10.309	0	0	0.5	0	0	5000	8.51739
Hotan city	653201	37	65320107	1	57	3	1	3	3	10	0	0	0	1	5000	1500	2953	8.51739	3.43399	0	1	0.333333	0.333333	1666.67	7.41918
Hotan city	653201	37	65320107	1	68	2	2	8	8	7	0	0	0	0	21200	6360	1274	9.9618	6.90875	0.125	0.5	0	0.125	2650	7.88269
Hotan city	653201	37	65320107	1	61	2	2	6	6	3	0	0	1	0	36700	25000	12741	10.5106	0	0.166667	0.666667	0	0.333333	6116.67	8.71894
Hotan city	653201	37	65320108	1	38	3	1	5	5	1.4	0	0	0	1	7000	1600	0	8.85381	0	0	0.6	0.2	0.4	1400	7.24494
Hotan city	653201	37	65320108	1	30	3	5	5	4	2	0	0	0	1	4100	2000	0	8.31899	0	0	0.5	0	0.75	1025	6.93342
Hotan city	653201	37	65320108	1	42	3	5	5	5	2.4	0	0	0	1	7000	2000	0	8.85381	0	0	0.6	0	0.6	1400	7.24494
Hotan city	653201	37	65320108	1	48	3	5	6	5	5	0	0	0	1	10000	3000	0	9.21044	0	0	0.6	0	0.8	2000	7.6014
Hotan city	653201	37	65320108	1	44	3	1	7	7	4	0	0	0	1	13000	3500	0	9.47278	5.01728	0	0.571429	0	0	1857.14	7.52733
Hotan city	653201	37	65320108	0	49	2	1	6	5	4.2	0	0	0	1	11100	3360	0	9.31479	0	0	0.6	0	0	2220	7.70571
Hotan city	653201	37	65320108	1	43	3	5	5	5	2	0	0	0	1	3700	1400	0	8.21636	0	0	0.4	0	0.6	740	6.608
Hotan city	653201	37	65320108	1	46	3	5	7	7	3	0	0	0	1	12200	1500	0	9.40927	0	0	0.285714	0.142857	0.714286	1742.86	7.46385
Hotan city	653201	37	65320108	1	51	2	1	7	7	9.5	0	0	0	1	33200	10160	0	10.4103	3.93183	0	0.714286	0	0.285714	4742.86	8.46461
Hotan city	653201	37	65320108	1	55	2	1	8	8	7	0	0		1	17100	5240	768	9.74689	0	0	0.625	0	0.25	2137.5	7.66786
Hotan city	653201	37	65320108	0	57	2	5	1	6	6	0	0	0	1	8600	4200	0	9.05963	0	0.166667	0.333333	0.166667	0.333333	1433.33	7.26846
Hotan city	653201	37	65320108	1	71	3	2	5	5	9	0	0	0	1	19000	5700	0	9.85225	0	0.4	0.4	0.2	0.4	3800	8.24302
Hotan city	653201	37	65320108	1	81	2	1	9	9	8	0	0	0		8400	2000	1536	9.03611	0	0.222222	0.444444	0.111111	0.222222	933.333	6.83983
Hotan city	653201	37	65320108	0	72	2	2	5	4	10	0	0	0	1	19650	5500	0	9.88588	0	0.25	0.75	0	0.75	4912.5	8.49974
Hotan city	653201	37	65320108	1	69	2	2	5	4	9	0	0	1	0	1000	0	400	6.90875	0	0.5	0.5	0	0.75	250	5.52545
Hotan city	653201	37	65320108	1	75	1	1	5	5	3	0	0	0	0	7000	1700	0	8.85381	0	0.2	0.4	0	0.6	1400	7.24494
Hotan city	653201	37	65320108	0	73	2	1	7	7	10	0	0	0	1	25000	6000	0	10.1267	4.61512	0.142857	0.285714	0	0.428571	3571.43	8.181
Hotan city	653201	37	65320108	1	74	2	1	4	4	8.5	0	0	0	1	29957	4620	0	10.3076	0	0	0.5	0	0.75	7489.25	8.92136
Hotan city	653201	3	65320109	1	36	3	1	5	5	17	0	0	0	1	7500	1500	0	8.92279	0	0	0.6	0	0.6	1500	7.31389
Hotan city	653201	3	65320109	1	34	3	1	5	4	20	0	0	0	1	10000	5400	26797	9.21044	8.2943	0	0.25	0	0.75	2500	7.82445
Hotan city	653201	3	65320109	1	40	3	1	3	3	18	0	0	0	1	16340	3268	0	9.70143	5.99396	0	0.666667	0	0.333333	5446.67	8.60294
Hotan city	653201	3	65320109	1	33	3	1	4	3	5	0	0	0	1	15200	3040	0	9.62912	6.21661	0	0.666667	0	0.333333	5066.67	8.53064
Hotan city	653201	3	65320109	1	34	3	2	4	4	10	0	0	0	1	26200	5840	0	10.1736	6.90875	0	0.5	0	0.5	6550	8.78737
Hotan city	653201	3	65320109	1	35	3	1	5	4	23	0	0	0	1	42000	12600	0	10.6454	0	0	0.5	0	0	10500	9.25923
Hotan city	653201	3	65320109	1	43	3	1	7	7	7	1	0	0	1	53000	9600	0	10.8781	5.3033	0	0.285714	0	0	7571.43	8.93227
Hotan city	653201	3	65320109	1	41	3	1	5	5	13	0	0	0	1	15300	3060	0	9.63567	0	0	0.4	0	0.6	3060	8.0265
Hotan city	653201	3	65320109	1	49	3	1	4	4	12	1	0	0	1	27000	6720	0	10.2036	5.01728	0	0.75	0	0.5	6750	8.81745
Hotan city	653201	3	65320109	1	56	2	1	8	4	48	1	0	0	1	43500	8500	0	10.6805	5.01728	0	0.5	0	0.5	10875	9.29431
Hotan city	653201	3	65320109	1	58	3	5	3	2	25	0	0	0	0	13500	4725	0	9.51052	0	0	1.5	0	0.5	6750	8.81745
Hotan city	653201	3	65320109	1	53	2	5	7	6	28	0	0	1	1	7500	1500	0	8.92279	5.3033	0	0.833333	0.166667	0.5	1250	7.1317
Hotan city	653201	3	65320109	1	52	2	1	5	5	27	0	0	1	0	58492	11698	0	10.9767	7.6014	0	0.4	0	0.4	11698.4	9.36729
Hotan city	653201	3	65320109	1	51	3	1	6	6	14.3	0	0	0	1	31100	6220	0	10.345	0	0	1	0	0	5183.33	8.5534
Hotan city	653201	3	65320109	1	63	1	1	5	4	20	0	0	1	1	15000	2890	0	9.61587	6.68586	0	0	0.25	0.75	3750	8.22978
Hotan city	653201	3	65320109	1	63	2	1	5	5	20	1	1	0	0	70880	14176	0	11.1688	5.86079	0.4	0.4	0	0.4	14176	9.55938
Hotan city	653201	3	65320109	1	65	3	1	3	3	22	0	0	0	0	37192	7438	0	10.5239	8.0067	0.333333	0.666667	0	0.333333	12397.3	9.42532
Hotan city	653201	3	65320109	1	75	2	2	2	2	16	0	0	0	0	19500	3900	0	9.87822	6.90875	1	0	0	1	9750	9.18513
Hotan city	653201	3	65320109	0	61	2	5	3	2	10.5	1	0	0	0	19500	3900	0	9.87822	5.01728	0.5	0	0	1	9750	9.18513
Hotan city	653201	3	65320109	1	61	3	1	9	5	29	0	0	0	1	86000	25000	0	11.3621	8.51739	0.2	1.4	0.2	0.2	17200	9.75272
Hotan city	653201	3	65320109	1	63	2	1	4	3	18	0	0	0	0	14400	5192	0	9.57505	0	0.333333	1	0	0	4800	8.47658
Hotan city	653201	3	65320109	1	66	2	5	2	1	70	0	0	0	0	82000	16400	0	11.3145	0	1	0	0	0	82000	11.3145
Hotan city	653201	3	65320109	1	70	2	2	2	2	17	1	0	0	0	13500	2240	0	9.51052	5.3033	1	0	0	0	6750	8.81745
Hotan city	653201	12	65320110	0	32	3	1	4	4	0	0	1	0	0	500	0	0	6.21661	0	0	0.25	0	0.75	125	4.83628
Hotan city	653201	12	65320110	1	32	3	5	5	4	2	0	0	0	1	1300	390	0	7.17089	6.55251	0	0.5	0	0.5	325	5.7869
Hotan city	653201	12	65320110	1	38	3	5	5	4	4	0	0	0	1	8500	3400	0	9.04794	0	0	0.25	0	0.75	2125	7.662
Hotan city	653201	12	65320110	1	31	3	1	3	2	4	0	0	0	1	9600	3840	0	9.16962	5.99396	0	1	0	0.5	4800	8.47658
Hotan city	653201	12	65320110	1	38	3	1	6	6	4	0	0	0	1	63000	10000	0	11.0509	0	0	0.333333	0	0	10500	9.25923
Hotan city	653201	12	65320110	1	43	3	1	7	7	7	0	0	1	1	11200	3360	0	9.32376	6.90875	0	0.571429	0	0	1600	7.37838
Hotan city	653201	12	65320110	0	43	3	1	4	4	1	0	0	0	1	3700	256	0	8.21636	5.3033	0.25	0.5	0	0.5	925	6.83087
Hotan city	653201	12	65320110	0	44	2	1	5	5	8	0	0	0	0	6600	1980	0	8.79498	0	0	0.6	0.2	0.2	1320	7.18614
Hotan city	653201	12	65320110	1	48	2	2	6	4	5.5	0	0	0	1	8400	2520	0	9.03611	0	0	0.75	0	0	2100	7.65017
Hotan city	653201	12	65320110	1	50	3	5	7	7	2.5	0	0	0	1	5000	1500	0	8.51739	6.31173	0	0.714286	0	0.142857	714.286	6.57268
Hotan city	653201	12	65320110	1	42	3	5	7	7	5	0	0	0	1	4000	1200	0	8.2943	6.90875	0	0.428571	0	0.428571	571.429	6.34989
Hotan city	653201	12	65320110	1	49	2	4	6	6	4.32	0	0	0	0	4000	1200	0	8.2943	7.6014		0.5	0	0.5	666.667	6.50379
Hotan city	653201	12	65320110	0	50	3	5	4	4	12	0	0	0	0	45000	15000	0	10.7144	0	0	0.75	0	0	11250	9.32821
Hotan city	653201	12	65320110	1	42	3	1	6	6	6.5	0	0	0	1	13000	3900	0	9.47278	3.43399	0	0.666667	0	0	2166.67	7.68141
Hotan city	653201	12	65320110	1	51	2	1	7	7	4	0	0	0	0	4500	1350	0	8.41206	5.3033	0	0.428571	0	0	642.857	6.46748
Hotan city	653201	12	65320110	1	56	2	1	5	5	6	0	0	0	0	9600	3840	0	9.16962	0	0	1	0	0.2	1920	7.5606
Hotan city	653201	12	65320110	1	67	2	2	2	2	4	0	0	0	1	13500	1650	0	9.51052	4.61512	1	0	0	1	6750	8.81745
Hotan city	653201	12	65320110	1	69	2	2	6	5	6	0	0	0	1	9600	2880	0	9.16962	3.93183	0.4	0.2	0	0.8	1920	7.5606
Hotan city	653201	12	65320110	1	62	1	1	2	2	4	0	0	0	1	12000	800	0	9.39275	5.70711	1	0	0.5	1	6000	8.69968
Hotan city	653201	12	65320110	0	67	2	1	2	1	0	0	0	0	0	6000	1800	0	8.69968	0	1	1	0	1	6000	8.69968
Hotan city	653201	12	65320110	1	66	2	2	4	4	3	0	0	0	0	12000	2754	0	9.39275	6.21661	0.5	0.25	0.25	0.75	3000	8.0067
Hetian county	653221	62	65322101	1	40	3	2	6	5	3	0	0	0	1	9900	200	0	9.20039	0	0	0.6	0.2	0.8	1980	7.59136
Hetian county	653221	62	65322101	1	34	3	1	4	3	3	0	0	1	1	1700	1500	23000	7.43897	0	0	0	0	0.666667	566.667	6.34153
Hetian county	653221	62	65322101	1	33	3	2	6	6	3	0	0	1	1	3800	1100	0	8.24302	0	0.166667	0.166667	0.166667	0.5	633.333	6.45257
Hetian county	653221	62	65322101	1	37	3	1	5	5	1	0	0	0	1	10200	1400	0	9.23024	0	0	0.4	0	0	2040	7.6212
Hetian county	653221	62	65322101	1	41	2	1	5	5	1.2	0	0	1	1	4500	1500	0	8.41206	0	0.2	0.4	0	0.4	900	6.80351
Hetian county	653221	62	65322101	1	48	2	1	6	6	0.225	1	0	0	1	10000	2100	0	9.21044	5.3033	0	0.666667	0	0.5	1666.67	7.41918
Hetian county	653221	62	65322101	1	44	2	1	5	5	2.8	0	0	0	1	9500	600	23000	9.15915	6.21661		0.6	0		1900	7.55014
Hetian county	653221	62	65322101	1	45	2	3	7	7	1	1	0	0	1	10000	2000	0	9.21044	3.93183	0	0.285714	0	0.571429	1428.57	7.26513
Hetian county	653221	62	65322101	1	41	2	1	5	4	4.5	0	0	0	0	27000	300	0	10.2036	3.71357	0	0.75	0.25	0.25	6750	8.81745
Hetian county	653221	62	65322101	1	48	2	1	5	4	3.2	0	0	0	1	5000	800	0	8.51739	0	0	0.75	0	0.5	1250	7.1317
Hetian county	653221	62	65322101	1	48	2	1	6	6	5	0	0	0	1	20000	3000		9.90354	5.70711	0	0.666667	0.166667	0.5	3333.33	8.11203
Hetian county	653221	62	65322101	1	44	3	1	5	5	5	1	0	0	1	35000	8000	0	10.4631	0	0	0.6	0	0	7000	8.85381
Hetian county	653221	62	65322101	1	59	2	2	5	5	3.3	0	0	0	1	23000	1200	0	10.0433	0	0	0.6	0	0.4	4600	8.43403
Hetian county	653221	62	65322101	1	69	2	5	2	7	9	1	0	0	0	11000	1800	23000	9.30574	5.70711	0.285714	0.142857	0	0	1571.43	7.36038
Hetian county	653221	62	65322101	1	70	3	2	4	5	2.9	1	0	1	1	17000	0	0	9.74103	0	0.2	0.6	0.2	0.6	3400	8.13182
Hetian county	653221	62	65322101	1	70	2	1	3	3	3	0	0	0	0	6500	1950	13730	8.77971	0	0.666667	0.333333	0.333333	0	2166.67	7.68141
Hetian county	653221	62	65322101	1	75	2	2	2	2	2	0	0		0	6000	3000	0	8.69968	0	1	0	0	1	3000	8.0067
Hetian county	653221	62	65322101	0	76	2	3	7	5	5	0	0	0	0	10000	2000	8000	9.21044	0	0.2	0.2	0	1	2000	7.6014
Hetian county	653221	62	65322101	0	86	2	2	2	2	4.5	0	0	0	0	4700	700	0	8.45553	0	0.5	0.5	0.5	1	2350	7.7626
Hetian county	653221	42	65322102	1	38	3	2	7	7	4	0	0	0	1	58200	17460	0	10.9717	5.3033	0.142857	0.285714	0	0.285714	8314.29	9.02585
Hetian county	653221	42	65322102	1	38	2	2	4	4	1	0	0	1	1	9000	2700	0	9.10509	0	0	0.5	0	0.25	2250	7.71913
Hetian county	653221	42	65322102	1	38	3	2	6	5	0	0	0	0	0	1900	570	0	7.55014	5.70711	0	0.6	0	0.8	380	5.9428
Hetian county	653221	42	65322102	1	37	3	2	5	5	2	0	0	1	1	29000	8700	0	10.2751	0	0	0.4	0	0.2	5800	8.66579
Hetian county	653221	42	65322102	1	33	3	2	5	5	5	0	0	1	1	500	150	0	6.21661	0	0	0.4	0	0.6	100	4.61512
Hetian county	653221	42	65322102	1	35	3	2	6	6	0.5	0	0	1	1	15000	1200	0	9.61587	5.99396	0	0.333333	0	0	2500	7.82445
Hetian county	653221	42	65322102	1	50	3	2	7	6	3	0	0	1	1	12000	3600	5600	9.39275	6.21661	0.166667	0.333333	0	0.833333	2000	7.6014
Hetian county	653221	42	65322102	1	46	3	1	6	6	1.5	0	0	0	1	42000	0	0	10.6454	0	0	0.333333	0	0	7000	8.85381
Hetian county	653221	42	65322102	1	44	3	2	8	8	4	0	0	1	1	15500	4650	21000	9.64866	0	0	0.5	0	0.25	1937.5	7.56967
Hetian county	653221	42	65322102	1	49	2	3	8	6	2	0	0	0	0	1400	420	0	7.24494	2.19722	0	0.333333	0	1	233.333	5.45674
Hetian county	653221	42	65322102	1	49	3	2	6	6	3	0	0	1	1	6100	1830	0	8.71621	6.90875	0	0.5	0	0.333333	1016.67	6.92527
Hetian county	653221	42	65322102	1	48	3	1	7	7	0	0	0	0	1	1900	570	5600	7.55014	0	0	0.571429	0	0.142857	271.429	5.60738
Hetian county	653221	42	65322102	1	50	2	2	8	8	2.5	0	0	0	1	54500	16350	0	10.906	0	0	0.5	0	0	6812.5	8.82666
Hetian county	653221	42	65322102	1	42	3	2	8	7	2.4	0	0	0	0	38500	4500	6800	10.5584	6.21661	0	0.428571	0	0.428571	5500	8.61269
Hetian county	653221	42	65322102	1	48	3	3	5	5	1.8	0	0	0	1	47000	14100	8685	10.7579	0	0	0.4	0.2	0.6	9400	9.14857
Hetian county	653221	42	65322102	0	45	2	2	2	2	0.5	0	0	0	1	3600	2250	5600	8.18897	3.04452	0	0.5	0	1	1800	7.4961
Hetian county	653221	42	65322102	1	44	2	2	7	7	3.5	0	0	0	1	12500	3700	0	9.43356		0.142857	0.428571	0.142857	0.428571	1785.71	7.48813
Hetian county	653221	42	65322102	1	41	2	2	5	5	3	0	0	1	1	6300	1890	5600	8.74846	5.99396	0	0.4	0	0	1260	7.13966
Hetian county	653221	42	65322102	1	47	3	2	3	3	1.5	1	0	1	1	4000	1200	0	8.2943	0	0	0.666667	0	0	1333.33	7.19619
Hetian county	653221	42	65322102	1	56	2	2	7	6	3.5	0	0	0	1	5000	1500	5600	8.51739	5.3033	0	0.833333	0	0.666667	833.333	6.72663
Hetian county	653221	42	65322102	1	51	2	1	7	6	2.6	0	0	0	1	8000	2400	5600	8.98732	0		0.666667	0	0.666667	1333.33	7.19619
Hetian county	653221	42	65322102	1	54	2	1	3	3	1	0	0	0	0	15500	4650	5600	9.64866	0	0.333333	0.333333	0	0.666667	5166.67	8.55018
Hetian county	653221	42	65322102	1	52	3	1	6	4	2.6	0	0	0	1	2200	660	0	7.69667		0	0.25	0	1	550	6.31173
Hetian county	653221	42	65322102	0	64	2	1	2	2	3	0	0	0	1	8500	2550	0	9.04794	0	0.5	2	0	0.5	4250	8.35491
Hetian county	653221	42	65322102	0	81	3	2	5	5	3.6	0	0	1	0	6800	2040	0	8.82483	0	0.2	0.4	0	0.2	1360	7.21597
Hetian county	653221	42	65322102	1	98	2	2	7	7	2.4	0	0	1	0	10500	3150	38500	9.25923	0	0.142857	0.285714	0.142857	0.285714	1500	7.31389
Hetian county	653221	42	65322102	0	78	2	2	2	2		0	0								0.5	0	0.5	0.5
Hetian county	653221	10	65322103	1	43	3	5	6	6	1.5	0	0	1	1	24000	300	0	10.0859	6.21661	0	0.333333	0	0.833333	4000	8.2943
Hetian county	653221	10	65322103	1	43	2	5	6	5	0	0	0	0	0	1000	240	0	6.90875	0	0	0.4	0	0.8	200	5.3033
Hetian county	653221	10	65322103	1	43	2	2	3	2	1	0	0	0	0	2400	0	0	7.78364	6.21661	0	1	0	1	1200	7.09091
Hetian county	653221	10	65322103	1	49	2	1	6	6	2	0	0	0	1	9100	0	0	9.11614	4.61512	0	0.833333	0	0.333333	1516.67	7.32493
Hetian county	653221	10	65322103	1	73	1	1	5	5	3	0	0	1	1	3900	600	0	8.26899	6.39859	0.2	0.6	0	0.6	780	6.66057
Hetian county	653221	23	65322104	1	40	3	2	6	5	1	0	0	0	1	2000	200	13100	7.6014	0	0	0.2	0	0.6	400	5.99396
Hetian county	653221	23	65322104	1	35	3	2	5	5	0	0	0	0	0	4100	0	1000	8.31899		0	0.4	0	0.2	820	6.71052
Hetian county	653221	23	65322104	1	45	2	1	7	7	4	0	1	0	1	5000	0	9000	8.51739	0			0	0	714.286	6.57268
Hetian county	653221	23	65322104	1	48	2	2	6	6	2.2	0	0	0	0	20000	8000	2160	9.90354	0	0	0.666667	0	0.5	3333.33	8.11203
Hetian county	653221	23	65322104	1	46	2	2	3	3	6	0	0	0	1	7400	1000	0	8.90937	4.61512	0	0.666667	0	0	2466.67	7.81103
Hetian county	653221	23	65322104	1	48	3	1	6	6	5	0	0	0	1	6000	500	2100	8.69968	0	0	0.5	0	0	1000	6.90875
Hetian county	653221	23	65322104	1	47	1	2	4	4	0	0	0	0	1	6000	500	2100	8.69968	0	0	1	0	0	1500	7.31389
Hetian county	653221	22	65322105	1	38	3	5	6	5	0	0	0	0	0	10300	1200	0	9.24	5.70711	0	0.2	0	0.6	2060	7.63095
Hetian county	653221	22	65322105	1	35	2	5	6	5	0	0	0	0	0	1600	500	0	7.37838	4.61512	0	0.2	0	0.4	320	5.77144
Hetian county	653221	22	65322105	1	49	3	5	6	6	0	0	0	1	0	10000	2200	0	9.21044	5.70711	0	0.666667	0.166667	0.166667	1666.67	7.41918
Hetian county	653221	22	65322105	1	59	2	5	4	4	0	0	0	0	0	2800	1000	0	7.93773	3.93183	0.25	0.25	0	0.5	700	6.55251
Hetian county	653221	97	65322106	1	34	3	5	4	3	9	0	0	1	1	12000	4800	0	9.39275	6.68586	0	0.333333	0	0.666667	4000	8.2943
Hetian county	653221	97	65322106	1	35	3	5	4	3	6	0	0	1	1	2400	720	0	7.78364	5.99396	0	0.333333	0	0.666667	800	6.68586
Hetian county	653221	97	65322106	1	37	2	5	4	3	15	0	0	1	1	23000	9200	0	10.0433	8.51739	0	0.333333	0	0.666667	7666.67	8.94477
Hetian county	653221	97	65322106	1	49	3	1	8	8	12	0	0	0	1	74000	29000	0	11.2118	0	0	0.625	0	0	9250	9.13249
Hetian county	653221	97	65322106	1	41	3	2	5	5	2	0	0	0	1	4400	300	0	8.38959	0	0	0.4	0.2	0.6	880	6.78106
Hetian county	653221	97	65322106	1	43	2	1	6	6	10	0	0	0	1	39000	9900	0	10.5713	6.90875	0	0.333333	0.166667	0.166667	6500	8.77971
Hetian county	653221	97	65322106	1	60	2	5	8	8	7	0	0	0	1	87000	30000	0	11.3737	0	0	0.625	0	0.25	10875	9.29431
Hetian county	653221	97	65322106	1	55	2	2	6	4	19	0	0	1	1	60500	24200	0	11.0104	6.90875	0	0.75	0	0.25	15125	9.62417
Hetian county	653221	97	65322106	1	57	2	1	5	3	10	0	0	0	1	48000	14100	0	10.779	7.6014	0	0.666667	0	0.333333	16000	9.68041
Hetian county	653221	97	65322106	0	59	2	4	4	4	4	0	0	1	1	5000	2000	0	8.51739	0	0.25	0.5	0	0.25	1250	7.1317
Hetian county	653221	97	65322106	1	65	2	1	12	12	20	0	0	0	1	87000	23000	0	11.3737	5.70711	0.0833333	0.583333	0	0	7250	8.8889
Hetian county	653221	97	65322106	1	66	2	1	8	10	15	0	0	0	1	11500	3450	0	9.35019	8.0067	0	0.4	0	0	1150	7.04839
Hetian county	653221	97	65322106	0	75	2	1	7	7	6	0	0	0	1	5495	1000	0	8.61178	5.70711	0.142857	0.428571	0	0.142857	785	6.66696
Hetian county	653221	97	65322106	1	65	2	1	7	7	9	0	0	0	1	60000	33600	0	11.0021	0	0.142857	0.428571	0	0.142857	8571.43	9.05631
Hetian county	653221	18	65322107	1	37	3	1	5	5	8	0	0	0	0	20000	15000		9.90354	0	0	0.4	0		4000	8.2943
Hetian county	653221	18	65322107	1	40	3	5	5	4	3.6	0	0	1	0	1000	0	0	6.90875	6.90875	0	0.75	0	0.75	250	5.52545
Hetian county	653221	18	65322107	1	37	3	1	5	5	0.7	1	0	0	0	1750	500	0	7.46794	0	0	0.6	0	0.4	350	5.86079
Hetian county	653221	18	65322107	1	40	3	2	6	6	2	0	0	1	0	20400	960	2000	9.92334	5.70711	0	0.166667	0	0.666667	3400	8.13182
Hetian county	653221	18	65322107	0	39	3	2	5	4	0	0	0	0	1	15200	420	0	9.62912	6.90875	0	0.5	0	0.25	3800	8.24302
Hetian county	653221	18	65322107	1	41	3	1	5	5	0	0	0	0	1	2700	960	0	7.90138	6.90875	0	0	0		540	6.29342
Hetian county	653221	18	65322107	1	42	3	2	7	6	0	1	0	0	1	7000	1000	0	8.85381	0	0	0.5	0	0.666667	1166.67	7.06276
Hetian county	653221	18	65322107	1	44	3	2	5	4	0	0	0	0	1	28000	540	0	10.24	5.3033	0	0.5	0	0.75	7000	8.85381
Hetian county	653221	18	65322107	1	50	2	2	7	6	8	0	0	0	0	10800	4800	960	9.28739	3.04452	0	0.833333	0.333333	0.333333	1800	7.4961
Hetian county	653221	18	65322107	1	51	3	1	5	4	6	0	0	1	1	9000	960	0	9.10509	7.09091	0	1	0	0	2250	7.71913
Hetian county	653221	18	65322107	1	72	3	1	4	4	6	0	0	0	0	12000	3300	0	9.39275	0	0.25	0.25	0	0	3000	8.0067
Hetian county	653221	18	65322107	1	61	2	1	7	10	8.6	1	0	0	1	3600	1500	42800	8.18897		0.1	0.3	0	0	360	5.88888
Hetian county	653221	18	65322107	1	70	2	1	2	2	6	0	0	0	0	12800	5400	0	9.45728	0	1	0	0	0.5	6400	8.76421
Hetian county	653221	18	65322107	1	76	2	1	2	2	4	0	0	0	0	23400	1800	0	10.0605	0	1		0	0	11700	9.36743
Hetian county	653221	13	65322108	1	41	2	5	11	10	5	0	0	1	0	4100	1000	0	8.31899	6.90875	0	0.4	0	0.3	410	6.01859
Hetian county	653221	13	65322108	1	49	2	1	3	3	5	1	0	0	0	6000	2000	0	8.69968	3.43399	0	0.666667	0	0.333333	2000	7.6014
Hetian county	653221	13	65322108	1	51	2	1	3	2	7	0	0	0	0	4500	1500	0	8.41206	0	0	0	0	0.5	2250	7.71913
Hetian county	653221	13	65322108	1	60	2	1	9	9	8	0	0	0	0	13400	0	0	9.50308	7.24494	0.111111	0.444444	0	0	1488.89	7.30646
Hetian county	653221	13	65322108	1	54	2	1	3	3	5.2	1	0	0	1	8780	0	0	9.08035	4.61512	0	0.666667	0.333333	0.333333	2926.67	7.98196
Hetian county	653221	13	65322108	1	67	2	2	4	4	4.5	0	0	0	0	3000	1000	0	8.0067	3.43399	0.5	0.25	0	0.5	750	6.62141
Hetian county	653221	13	65322108	1	71	2	1	7	7	6	0	0	0	0	4000	1500	0	8.2943	0	0.142857	0.428571	0.142857	0.285714	571.429	6.34989
Hetian county	653221	68	65322109	1	35	2	2	5	3	12.5	0	0	1	1	16500	2500	0	9.71118	7.6014	0	0.333333	0	0.666667	5500	8.61269
Hetian county	653221	68	65322109	1	34	3	1	5	4	3	0	0	0	1	18300	800	0	9.81471	7.6014	0	0.25	0	0.5	4575	8.42858
Hetian county	653221	68	65322109	1	41	2	5	6	5	3	0	0	1	1	9500	1100	0	9.15915	6.21661	0	0.4	0	0.6	1900	7.55014
Hetian county	653221	68	65322109	1	41	2	5	6	5	6	0	0	1	1	6000	500	0	8.69968	6.21661	0	0.4	0	0.4	1200	7.09091
Hetian county	653221	68	65322109	1	45	2	2	6	6	9	0	0	0	1	19000	2000	0	9.85225	5.3033	0	0.666667	0	0.333333	3166.67	8.06075
Hetian county	653221	68	65322109	1	58	2	2	6	5	4	0	0	0	1	8800	500	0	9.08262	6.90875	0	0.6	0	0.2	1760	7.47364
Hetian county	653221	68	65322109	1	52	2	1	6	6	15	0	0	1	0	42000	0	0	10.6454	0	0	0.5	0	0.166667	7000	8.85381
Hetian county	653221	68	65322109	1	52	3	2	7	6	10	0	0	0	1	28500	4500	3680	10.2577	6.90875	0	0	0	0.333333	4750	8.46611
Hetian county	653221	68	65322109	1	70	2	1	4	4	7	0	0	0	1	116500	40000	0	11.6657	0	0.5	0.25	0.25	0	29125	10.2794
Hetian county	653221	68	65322109	0	79	1	1	9	5	10	1	0	0	0	37300	3000	0	10.5268	7.6014	0.4	0.2	0	0.6	7460	8.91745
Hetian county	653221	68	65322109	1	62	3	5	14	14	10	0	0	1	1	64500	6500	0	11.0744	6.90875	0.142857	0.214286	0	0.357143	4607.14	8.43558
Hetian county	653221	68	65322109	1	75	3	2	2	2	5	0	0	0	1	4200	1200	0	8.34308	0	1	0	0.5	1	2100	7.65017
Hetian county	653221	68	65322109	1	65	2	1	4	3	15	0	0	0	1	43000	12000	0	10.669	0	0.666667	0.333333	0	0.333333	14333.3	9.57041
Hetian county	653221	68	65322109	1	65	2	1	3	3	6	0	0	0	0	25000	0	0	10.1267	0	0.666667	0	0	0.666667	8333.33	9.02814
Hetian county	653221	16	65322110	1	57	2	3	5	5	6	0	0	0	1	20000	6000	0	9.90354	0	0	0.6	0	0.6	4000	8.2943
Hetian county	653221	16	65322110	0	57	2	5	2	2	6.5	0	0	0	0	9000	5000	0	9.10509	0	0	0.5	0	1	4500	8.41206
Hetian county	653221	16	65322110	0	67	2	5	9	10	8	1	0	0	0	4000	0	0	8.2943	5.70711	0.1	0.3	0	0	400	5.99396
Hetian county	653221	16	65322110	1	63	2	1	7	7	6	0	0	1	1	8000	1000	0	8.98732	0	0.142857	0.428571	0	0.142857	1142.86	7.04216
Hetian county	653221	16	65322110	1	65	2	5	3	4	10	1	0	0	0	7000	0	0	8.85381	4.61512	0.25	0.5	0	0.25	1750	7.46794
Hetian county	653221	16	65322110	1	83	2	1	8	8	5.5	0	0	0	1	4700	800	0	8.45553	0	0.25	0.25	0.125	0.5	587.5	6.37758
Moyu county	653222	3	65322203	1	38	2	5	5	5	1	0	0	0	0	26200	5000	0	10.1736	0	0	0.4	0	0.6	5240	8.56427
Moyu county	653222	3	65322203	0	36	2	5	4	4	0	0	0	0	0	22000	1900		9.99884	0	0	0.5	0	0.75	5500	8.61269
Moyu county	653222	3	65322203	1	37	3	1	5	5	1.5	0	0	0	1	34000	10000	2700	10.4341	0	0	0.4	0	0.2	6800	8.82483
Moyu county	653222	3	65322203	1	39	2	5	6	5	1	0	0	0	1	2000	1000	0	7.6014	5.3033	0	0.2	0	0.8	400	5.99396
Moyu county	653222	3	65322203	0	44	2	2	5	5	0	0	0	0	1	13500	5000	0	9.51052	5.52545	0	0.6	0	0.8	2700	7.90138
Moyu county	653222	3	65322203	1	50	2	2	7	6	5	0	0	0	1	24600	1000	0	10.1105	5.3033	0	0.5	0	0.5	4100	8.31899
Moyu county	653222	3	65322203	1	44	2	1	7	7	5	0	0	1	0	3500	900	0	8.1608	8.0067	0	0.428571	0	0.571429	500	6.21661
Moyu county	653222	3	65322203	1	41	3	5	5	4	1.5	0	1	0	1	24900	1500	600	10.1227	3.93183	0	0.25	0	0.75	6225	8.73649
Moyu county	653222	3	65322203	1	50	2	5	4	4	0	0	1	0	0	1500	400	0	7.31389	6.21661	0	0.75	0	0.5	375	5.92959
Moyu county	653222	3	65322203	1	53	2	1	8	6	7.1	0	0	0	1	7500	1000		8.92279	0	0	0.5	0	0	1250	7.1317
Moyu county	653222	3	65322203	1	58	1	1	4	4	0	0	1	0	1	4000	3000	2000	8.2943	4.61512	0	1	0	0.25	1000	6.90875
Moyu county	653222	3	65322203	1	77	2	5	5	5	10	0	0	0	1	15000	5000	0	9.61587	0	0.2	0.4	0	0.2	3000	8.0067
Moyu county	653222	3	65322203	0	75	2	2	1	2	3.9	0	0	0	0	19500	5000	0	9.87822	0	0.5	0	0	0.5	9750	9.18513
Moyu county	653222	3	65322203	1	62	2	1	4	4	4	0	0	0	1	12000	2000	0	9.39275	0	0	0.5	0	0	3000	8.0067
Moyu county	653222	3	65322203	1	74	2	1	3	3	7	0	0	0	0	9300	2000	0	9.13788	5.99396	0.666667	0.333333	0	1	3100	8.03948
Moyu county	653222	3	65322203	1	64	2	5	7	5	12.4	0	0	0	1	21100	10000	0	9.95708	0	0.4	0	0	1	4220	8.34783
Moyu county	653222	3	65322203	0	67	2	2	4	4	10	0	0	0	1	2000	1000	0	7.6014	0	0.25	0.25	0	0.5	500	6.21661
Moyu county	653222	3	65322203	1	70	2	2	6	5	7	0	0	0	0	21400	1000	0	9.97119	0	0.4	0.2	0	0	4280	8.36194
Moyu county	653222	3	65322203	0	70	2	5	3	2	11.7	0	0	0	0	26500	2000	0	10.1849	0	0.5	1	0	0.5	13250	9.49183
Moyu county	653222	3	65322203	1	74	1	1	7	7	11.3	0	0	0	0	32900	2000	0	10.4013	5.70711	0.285714	0.285714	0	0.714286	4700	8.45553
Moyu county	653222	3	65322204	1	38	3	2	7	7	0	0	0	0	1	3600	0	0	8.18897	0	0	0.571429	0	0.571429	514.286	6.24472
Moyu county	653222	3	65322204	1	40	2	5	6	6	0	0	0	0	1	37500	5000	0	10.5321	0	0	0.333333	0	0.666667	6250	8.7405
Moyu county	653222	3	65322204	1	47	3	3	6	5	0.8	0	0	0	1	10000	6000	7800	9.21044	5.3033	0	0.4	0	0.6	2000	7.6014
Moyu county	653222	3	65322204	1	43	3	5	6	6	0	0	1	0	1	13000	0	0	9.47278	0	0	0.333333	0	0.666667	2166.67	7.68141
Moyu county	653222	3	65322204	1	48	2	1	1	4	0	0	1	0	1	20773	0	750	9.94146	6.90875	0	0.75	0.25	0.5	5193.25	8.55531
Moyu county	653222	3	65322204	1	49	2	3	5	5	2	0	0	0	1	2500	1800	0	7.82445	3.93183	0	0.8	0.2	0.4	500	6.21661
Moyu county	653222	3	65322204	1	48	2	1	7	6	0	0	0	0	1	52500	3400	0	10.8686	0	0	0.666667	0	0.666667	8750	9.07692
Moyu county	653222	3	65322204	1	48	2	2	4	3	0	0	0	0	0	1500		0	7.31389	3.93183	0	1	0	0.666667	500	6.21661
Moyu county	653222	3	65322204	1	52	2	1	6	5	0	0	0	0	1	45000	9000		10.7144	0	0	0.6	0	0.4	9000	9.10509
Moyu county	653222	3	65322204	1	54	2	1	4	4	0	0	0	0	0	3200	3000	0	8.07122	0	0	0.5	0	0.5	800	6.68586
Moyu county	653222	3	65322204	1	53	2	2	5	4	0	0	0	0	1	33000			10.4043	0	0	0.5	0	0.5	8250	9.01809
Moyu county	653222	3	65322204	1	65	2	2	3	3	12	0	0	0	1	7000	0	850	8.85381	6.21661	0.666667	0	0	1	2333.33	7.75548
Moyu county	653222	3	65322204	1	66	2	1	3	3	6	0	0	0	0	20000	3000	0	9.90354	0	0.333333	0.666667	0	0.333333	6666.67	8.80503
Moyu county	653222	28	65322205	1	35	3	4	5	4	2.8	0	0	0	0	7700	2310	0	8.94911	0	0	0.25	0	0.75	1925	7.5632
Moyu county	653222	28	65322205	1	34	2	2	5	5	6	0	0	1	1	11500	1850	0	9.35019	0	0	0.4	0	0.6	2300	7.7411
Moyu county	653222	28	65322205	1	32	3	2	4	3	4	0	0	0	1	18000	5400	0	9.79818	0	0	0.333333	0	0.666667	6000	8.69968
Moyu county	653222	28	65322205	1	38	3	5	5	5	9	1	0	0	0	2600	600	0	7.86365	4.61512	0	0.6	0	0.6	520	6.25575
Moyu county	653222	28	65322205	1	41	2	2	6	6	7.4	0	0	1	1	4000	2000	0	8.2943	5.70711	0	0.666667	0	0.666667	666.667	6.50379
Moyu county	653222	28	65322205	1	44	2	5	5	4	5	0	0	0	1	3000	900	0	8.0067	6.21661	0	0.5	0	0.75	750	6.62141
Moyu county	653222	28	65322205	1	49	3	5	4	4	5.3	0	0	0	1	15000	3000	0	9.61587	6.21661	0	0.75	0	0.5	3750	8.22978
Moyu county	653222	28	65322205	1	46	2	2	4	4	3.6	0	0	0	1	2500	500	0	7.82445	5.70711	0	0.75	0	0.5	625	6.43935
Moyu county	653222	28	65322205	1	45	2	1	6	5	9	0	0	1	1	23400	6900	0	10.0605	6.90875	0	0.8	0	0.2	4680	8.45127
Moyu county	653222	28	65322205	1	45	2	1	7	6	8	0	0	0	1	93400	37400	17500	11.4447	6.90875	0	0.666667	0.166667	0.166667	15566.7	9.65295
Moyu county	653222	28	65322205	1	49	2	2	4	4	8	0	0	0	1	28600	15000	0	10.2612	6.90875	0	1	0	0.5	7150	8.87501
Moyu county	653222	28	65322205	1	51	2	2	5	3	8	0	0	0	1	19580	5980	0	9.88231	6.90875	0	0	0	0.333333	6526.67	8.7838
Moyu county	653222	28	65322205	1	53	2	1	5	5	8	1	0	0	1	31000	7500	0	10.3418	4.61512	0	0.8	0	0	6200	8.73247
Moyu county	653222	28	65322205	0	56	2	1	4	4	10	0	0	0	1	4000	1200	0	8.2943	6.90875	0	0.75	0	0.25	1000	6.90875
Moyu county	653222	28	65322205	1	54	2	1	7	7	9	0	0	0	1	10500	5000	0	9.25923	5.99396	0	0.857143	0	0.285714	1500	7.31389
Moyu county	653222	28	65322205	1	54	2	2	5	4	6	0	0	0	1	23200	6960	0	10.052	6.21661	0	1	0	0.25	5800	8.66579
Moyu county	653222	28	65322205	1	52	2	1	4	4	7	0	0	0	1	17000	5000	0	9.74103	6.90875	0	0.75	0	0.5	4250	8.35491
Moyu county	653222	28	65322205	1	53	2	2	2	2	7	0	0	0	0	26000	7800	0	10.1659	0	0	1	0	0	13000	9.47278
Moyu county	653222	28	65322205	1	53	2	2	5	3	8.6	0	0	0	1	35500	10650	0	10.4773	0	0	0.333333	0	0.666667	11833.3	9.37876
Moyu county	653222	28	65322205	1	66	2	3	2	2	3.6	0	0	0	0	7500	3500	0	8.92279	3.43399	1	0	0.5	1	3750	8.22978
Moyu county	653222	28	65322205	1	66	3	1	4	4	9	1	0	0	0	8900	3000	0	9.09392	5.99396	0.5	0.5	0	0.25	2225	7.70796
Moyu county	653222	28	65322205	1	71	2	1	2	2	9	1	0	0	0	1530	1500	0	7.33368	5.3033	1	0	0	1	765	6.64118
Moyu county	653222	18	65322206	1	34	3	2	4	4	2	0	0	0	1	7300	2700	0	8.89577	0	0	0.5	0	0.5	1825	7.50988
Moyu county	653222	18	65322206	0	37	3	1	4	3	1.3	0	0	1	1	3000	750	0	8.0067	5.52545	0	1	0	0.666667	1000	6.90875
Moyu county	653222	18	65322206	1	47	3	1	5	5	3	0	0	0	1	62000	18000	0	11.0349	6.21661	0	0.8	0.2	0.2	12400	9.42553
Moyu county	653222	18	65322206	1	43	3	1	5	5	2	0	0	1	1	6000	3548	0	8.69968	0	0	0.4	0.2	0.8	1200	7.09091
Moyu county	653222	18	65322206	1	44	3	2	5	5	4	0	0	0	1	29100	5000	0	10.2785	6.68586	0	0.6	0	0.2	5820	8.66923
Moyu county	653222	18	65322206	0	47	2	5	4	4	5	0	0	0	0	1020	500	0	6.92854	0	0	0.5	0.25	1	255	5.54518
Moyu county	653222	18	65322206	0	43	3	2	2	2	2.7	1	0	0	0	13360	5000	0	9.5001	5.3033	1	0	0	0.5	6680	8.80702
Moyu county	653222	18	65322206	1	49	3	1	5	5	0.8	0	0	0	1	20000	5000	0	9.90354	4.61512	0	0.6	0	0	4000	8.2943
Moyu county	653222	18	65322206	1	45	2	2	4	4	4.5	0	0	0	1	15000	3700	0	9.61587	0	0	0.5	0	0.75	3750	8.22978
Moyu county	653222	18	65322206	1	42	3	1	5	5	0	0	0	0	1	22000	8900	0	9.99884	5.01728	0	0.6	0	0.2	4400	8.38959
Moyu county	653222	18	65322206	1	53	2	1	3	3	5.68	0	0	1	1	24000	13975	0	10.0859	5.3033	0	1	0	0.666667	8000	8.98732
Moyu county	653222	18	65322206	1	56	2	1	3	3	3.6	0	0	0	1	15000	3750	13000	9.61587	6.21661	0	1	0	0.666667	5000	8.51739
Moyu county	653222	18	65322206	1	56	2	1	2	2	3	0	0	0	1	10500	3550	0	9.25923	0	0	1	0.5	0.5	5250	8.56617
Moyu county	653222	18	65322206	1	60	2	4	4	3	4.5	0	0	0	0	20000	900	0	9.90354	6.21661	0	0.666667	0	0.333333	6666.67	8.80503
Moyu county	653222	18	65322206	1	62	2	1	4	4	0	0	0	0	1	2000	500	0	7.6014	0	0.25	0.5	0	0.5	500	6.21661
Moyu county	653222	18	65322206	0	75	2	2	4	5	2.3	0	0	0		9000	2300	0	9.10509	6.21661	0.2	0.2	0.2	0.2	1800	7.4961
Moyu county	653222	18	65322206	1	62	3	1	2	2	5.7	0	0	0	1	6000	1500	0	8.69968	0	1	0	0	1	3000	8.0067
Moyu county	653222	18	65322206	1	61	3	1	6	7	9	0	0	0	1	13500	10000	0	9.51052	6.21661	0.142857	0.571429	0.142857	0.142857	1928.57	7.56505
Moyu county	653222	18	65322206	1	79	2	2	1	1	1	0	0	0	0	2636.5	575	0	7.87759	5.3033	1	0	1	1	2636.5	7.87759
Moyu county	653222	18	65322206	1	69	2	1	2	2	18.8	1	0	0	0	15600	3500	0	9.65509	6.21661	1	0	0	1	7800	8.96201
Moyu county	653222	18	65322206	0	76	2	3	6	5	7	0	0	1	0	19300	12500	0	9.86791	6.21661	0	0.6	0	0	3860	8.25868
Moyu county	653222	7	65322207	0	46	2	5	4	5	4	0	0	0	1	4000	1500	0	8.2943	5.3033	0	0.6	0	0.4	800	6.68586
Moyu county	653222	7	65322207	1	50	3	1	5	5	3.5	0	0	0	1	6000	5000	2000	8.69968	4.11087	0	1	0	0.2	1200	7.09091
Moyu county	653222	7	65322207	1	49	2	5	7	7	0	0	0	0	1	5500	1400	0	8.61269	5.01728	0	0.285714	0	0.571429	785.714	6.66787
Moyu county	653222	7	65322207	1	48	4	1	7	7	5	0	0	0	0	13600	900	0	9.5179	0	0	0.428571	0	0.285714	1942.86	7.57243
Moyu county	653222	7	65322207	1	50	2	5	4	4	3.5	0	0	0	1	10700	2800	0	9.27809	5.70711	0	1	0	0.25	2675	7.89208
Moyu county	653222	7	65322207	1	49	2	2	6	6	5.2	0	0	1	1	20900	2500	0	9.94755	6.21661	0	0.666667	0	0.166667	3483.33	8.15603
Moyu county	653222	7	65322207	0	43	2	3	5	5	4	0	0	0	0	5000	800	0	8.51739	4.61512	0	0.4	0	0.2	1000	6.90875
Moyu county	653222	7	65322207	1	48	2	1	6	6	4	0	0	0	1	77000	2500	0	11.2516	8.0067	0	0.5	0	0.5	12833.3	9.45988
Moyu county	653222	7	65322207	1	44	2	2	6	6	5.4	0	0	1	1	10000	3000	0	9.21044	3.93183	0	0.666667	0	0.5	1666.67	7.41918
Moyu county	653222	7	65322207	1	54	2	1	3	3	5.5	0	0	0	1	12000	5000	0	9.39275	4.61512	0	1	0	0.333333	4000	8.2943
Moyu county	653222	7	65322207	1	58	2	5	3	3	6.2	0	0	0	1	6000	3000	0	8.69968	4.39445	0	1	0	0.333333	2000	7.6014
Moyu county	653222	7	65322207	1	55	2	2	6	5	5	0	0	0	1	5500	750	0	8.61269	5.01728	0	1	0	0.4	1100	7.00397
Moyu county	653222	7	65322207	1	56	2	2	3	3	5.5	0	0	0	1	15000	14000	0	9.61587	4.11087	0	0.666667	0	0.333333	5000	8.51739
Moyu county	653222	7	65322207	1	57	3	1	4	4	6	0	0	0	1	26000	10000	0	10.1659	4.61512	0.25	0.75	0	0.25	6500	8.77971
Moyu county	653222	7	65322207	1	56	3	2	5	4	6	0	0	0	1	11000	1000	0	9.30574	0	0	0.75	0	0.5	2750	7.91972
Moyu county	653222	7	65322207	1	57	2	1	8	6	7	0	0	0	1	15000			9.61587	0	0.5	0	0	0.5	2500	7.82445
Moyu county	653222	7	65322207	1	56	2	1	4	4	7	0	0	1	1	17000	5000	0	9.74103	0	0	0.75	0	0.25	4250	8.35491
Moyu county	653222	7	65322207	0	53	2	1	6	6	5	0	0	0	1	11412	1500		9.34251	0	0	0.5	0	0.333333	1902	7.55119
Moyu county	653222	7	65322207	0	63	2	1	4	4	5	0	0	0	1	15000	3470	0	9.61587	0	0.5	0.5	0	0.25	3750	8.22978
Moyu county	653222	7	65322207	1	74	2	2	2	2	1.2	0	0	0	0	2000	0	0	7.6014	6.90875	1	0	0	1	1000	6.90875
Moyu county	653222	7	65322207	1	77	2	2	5	3	0	0	1	0	0	4700	2000	0	8.45553	4.61512	0.666667	0.333333	0	1	1566.67	7.35734
Moyu county	653222	7	65322207	1	69	2	1	4	4	6	0	0	0	1	6500	1450	0	8.77971	3.93183	0.25	0.75	0	0.25	1625	7.39388
Moyu county	653222	7	65322207	1	63	2	3	3	3	5.5	0	0	0	0	6000	1500	0	8.69968	0	0.333333	0.333333	0	0.666667	2000	7.6014
Moyu county	653222	7	65322207	1	65	2	1	3	3	6	0	0	0	0	2800	700	0	7.93773	0	0.666667	0.333333	0	0.666667	933.333	6.83983
Moyu county	653222	7	65322208	1	28	3	5	6	6	6	0	0	0	0	1800	800	0	7.4961	4.61512	0.166667	0.5	0	0.333333	300	5.70711
Moyu county	653222	21	65322209	1	39	3	2	5	5	15	0	0	1	1	27000	3000	0	10.2036	6.21661	0	0.4	0	0.2	5400	8.59434
Moyu county	653222	21	65322209	1	41	3	3	7	6	2.3	0	0	0	1	29620	11780	0	10.2962	8.0067	0	0.833333	0	0.5	4936.67	8.50465
Moyu county	653222	21	65322209	1	45	3	5	3	3	3	0	0	0	0	7500	2000	0	8.92279	6.90875	0	0.666667	0.333333	0.666667	2500	7.82445
Moyu county	653222	21	65322209	1	48	2	1	7	7	25	1	0	0	1	59000	19200	0	10.9853	4.61512	0	0.571429	0	0.142857	8428.57	9.0395
Moyu county	653222	21	65322209	1	45	3	5	5	4	8	0	0	0	0	15000	4000	0	9.61587	3.93183	0	0.75	0	0.5	3750	8.22978
Moyu county	653222	21	65322209	1	50	2	2	6	6	3.8	0	0	0	0	46100	1876	0	10.7386	0	0	0.833333	0	0.166667	7683.33	8.94694
Moyu county	653222	21	65322209	1	50	2	2	5	5	9	0	0	0	1	9000	3092	0	9.10509	6.55251	0	0.6	0	0.4	1800	7.4961
Moyu county	653222	21	65322209	1	45	2	1	6	6	20	0	0	0	1	38000	20500	0	10.5454	5.70711	0	0.666667	0.166667	0.333333	6333.33	8.75374
Moyu county	653222	21	65322209	1	45	1	5	5	4	60	0	0	0	0	54500	27800	0	10.906	8.51739	0	0.75	0.25	0.5	13625	9.51974
Moyu county	653222	21	65322209	1	60	2	1	5	5	23	0	0	0	0	26900	4000	20000	10.1999	6.21661	0	0.8	0	0.2	5380	8.59063
Moyu county	653222	21	65322209	1	58	2	1	3	3	3	0	0	0	1	26000	5750	5000	10.1659	0	0	0.666667	0	0.333333	8666.67	9.06736
Moyu county	653222	21	65322209	1	51	2	1	6	6	3	0	0	1	1	6000	3000	0	8.69968	5.70711	0	0.833333	0	0.166667	1000	6.90875
Moyu county	653222	21	65322209	1	52	2	1	5	5	20.8	0	0	0	1	31810	6800	0	10.3676	5.52545	0	0.8	0.2	0.4	6362	8.75826
Moyu county	653222	21	65322209	1	54	2	3	5	5	6	0	0	0	1	10000	2000	0	9.21044	5.3033	0	0.6	0	0.2	2000	7.6014
Moyu county	653222	21	65322209	1	53	3	1	5	5	6	0	0	0	1	3000	600	0	8.0067	6.21661	0	1	0.2	0.2	600	6.39859
Moyu county	653222	21	65322209	1	59	2	1	5	4	6	0	0	1	1	9712	8000	0	9.18122	0	0	0.75	0	0.75	2428	7.79524
Moyu county	653222	21	65322209	1	51	3	5	6	6	15	1	0	0	1	16000	2000	0	9.68041	6.90875	0	0.666667	0	0.666667	2666.67	7.88896
Moyu county	653222	21	65322209	1	59	2	1	3	3	4.2	0	0	0	0	42000	4500	0	10.6454	6.90875	0	0.666667	0.333333	0.333333	14000	9.54688
Moyu county	653222	21	65322209	1	65	2	1	2	2	1	0	0	0	0	3000	1000	0	8.0067	6.90875	0.5	0	0	0.5	1500	7.31389
Moyu county	653222	21	65322209	1	67	2	5	3	3	5	0	0	0	1	5000	1500	0	8.51739	0	0.333333	0.666667	0.333333	0.666667	1666.67	7.41918
Moyu county	653222	21	65322209	1	64	2	3	2	2	5	0	0	0	0	15000	3000	0	9.61587	5.70711	0.5	0	0	1	7500	8.92279
Moyu county	653222	3	65322210	1	37	3	2	5	5	0	0	0	1	0	800	300	725	6.68586	5.01728	0	0.4	0.2	0.4	160	5.0814
Moyu county	653222	3	65322210	1	34	2	3	5	5	0	0	0	0	1	5000	1500	11009	8.51739	6.21661	0	0.4	0	0.6	1000	6.90875
Moyu county	653222	3	65322210	1	35	2	1	6	5	2	0	0	0	0	7300	400	500	8.89577	0	0	0.6	0	0.8	1460	7.28688
Moyu county	653222	3	65322210	1	42	2	1	6	6	0	0	0	0	0	55000	0	870	10.9151	5.01728	0	0.5	0	0	9166.67	9.12344
Moyu county	653222	3	65322210	1	49	3	1	6	6	2.7	0	0	0	1	30000	11500	870	10.309	0	0	0.5	0	0.333333	5000	8.51739
Moyu county	653222	3	65322210	1	43	2	1	6	6	3	0	0	0	1	7000	2000	870	8.85381	5.70711	0	0.666667	0	0.833333	1166.67	7.06276
Moyu county	653222	3	65322210	1	43	3	2	5	5	0	0	0	0	1	48000	20300	726	10.779	5.70711	0	0.8	0	0.6	9600	9.16962
Moyu county	653222	3	65322210	1	42	3	1	6	6	0.7	0	0	0	0	60000	30000	870	11.0021	0	0	0.5	0	0.666667	10000	9.21044
Moyu county	653222	3	65322210	1	48	1	1	7	6	0.8	0	0	0	0	3700	300	1015	8.21636	3.43399	0	0.333333	0	0.833333	616.667	6.42595
Moyu county	653222	3	65322210	1	51	2	2	7	6	4.2	0	0	0	0	17015	1200	0	9.74191	4.61512	0	0.666667	0	0.833333	2835.83	7.95044
Moyu county	653222	3	65322210	1	52	2	1	6	6	1	0	0	0	1	1200	200	870	7.09091	0	0	0.666667	0.166667	0.5	200	5.3033
Cele county	653225	5	65322501	1	40	3	5	5	4	4.9	0	0	0	1	4000	800	0	8.2943	0	0	0.25	0	0.75	1000	6.90875
Cele county	653225	5	65322501	1	50	3	1	6	6	1.5	0	0	0	1	27500	800	3830	10.222	5.70711	0	0.333333	0	0	4583.33	8.4304
Cele county	653225	5	65322501	1	41	3	1	5	5	2	0	0	0	1	5500	500	2570	8.61269	0	0	0.8	0	0.6	1100	7.00397
Cele county	653225	5	65322501	1	56	2	5	5	5	8	0	0	0	0	10600	2000	0	9.2687	6.21661	0.2	0.8	0	0.4	2120	7.65964
Cele county	653225	5	65322501	1	59	2	2	8	5	13.5	0	0	1	1	14030	500	2390	9.54902	5.70711	0	0.4	0	0.8	2806	7.93987
Cele county	653225	5	65322501	1	51	3	5	4	4	5	0	0	1	1	4000	1000	0	8.2943	0	0	0.5	0	0.5	1000	6.90875
Cele county	653225	5	65322501	1	72	2	2	4	4	2.1	0	0	0	0	2400	200	340	7.78364	0	0.25	0.5	0.25	1	600	6.39859
Cele county	653225	5	65322501	1	79	2	1	4	4	10	0	0	0	1	14000	800	654	9.54688	5.70711	0.25	0.5	0	0.25	3500	8.1608
Cele county	653225	5	65322501	1	68	2	1	5	4	3.5	0	0	0	0	1500	800	1400	7.31389	0	0.25	0.75	0	0.75	375	5.92959
Cele county	653225	61	65322502	1	40	2	1	5	5	6	0	0	1	0	31250	2900	1200	10.3498	0	0	0.8	0	0	6250	8.7405
Cele county	653225	61	65322502	1	38	3	5	4	4	3.5	0	0	0	0	13500	1000	3000	9.51052	5.3033	0	0.5	0.25	0	3375	8.12445
Cele county	653225	61	65322502	1	44	3	5	3	3	3	0	0	0	0	24000	5000	0	10.0859	5.70711	0	0.666667	0.333333	0.333333	8000	8.98732
Cele county	653225	61	65322502	1	57	2	3	3	3	6	0	0	0	0	20000	3900	1200	9.90354	0	0	1	0	0	6666.67	8.80503
Cele county	653225	61	65322502	1	55	3	2	3	3	6.5	1	0	0	1	17850	3750	0	9.78981	4.61512	0	1	0	0	5950	8.69131
Cele county	653225	61	65322502	1	52	3	1	5	5	8	0	0	0		3940	1182	0	8.27919	0	0	0.8	0		788	6.67077
Cele county	653225	61	65322502	1	54	2	5	3	3	7.5	0	0	0	1	12500	3000	0	9.43356	0	0	1	0	0	4166.67	8.33511
Cele county	653225	61	65322502	1	73	2	1	5	5	9	0	0	1	1	24960	2800	0	10.1251		0.2	0.4	0	0	4992	8.51579
Cele county	653225	61	65322502	0	67	2	1	1	1	2	0	1	0	0	4000	800	0	8.2943	0	1	0	0	1	4000	8.2943
Cele county	653225	61	65322502	1	67	2	1	2	2	6	0	0	0		8500	1700	1200	9.04794	0	0.5	0.5	0	1	4250	8.35491
Cele county	653225	61	65322502	1	64	2	1	2	2	8	0	0	0	1	14000	3000	0	9.54688	0	0.5	0.5	0	0.5	7000	8.85381
Cele county	653225	20	65322503	1	32	3	1	5	4	5	0	0	1	0	11250	3000	1000	9.32821	0	0	0.75	0	0.5	2812.5	7.94218
Cele county	653225	20	65322503	1	47	3	2	5	4	3.5	0	0	0	0	6700	700	985	8.81001	5.3033	0	0.75	0	0.5	1675	7.42417
Cele county	653225	20	65322503	1	50	2	2	6	6	5.4	0	0	0	1	35000	8000	1200	10.4631	0	0	0.666667	0	0	5833.33	8.67152
Cele county	653225	20	65322503	1	43	3	1	6	5	4	0	0	0	1	7500	4000	3160	8.92279	3.43399	0.2	0.4	0.2	0.8	1500	7.31389
Cele county	653225	20	65322503	1	44	3	5	6	6	3.8	0	0	0	0	15900	1600	0	9.67414	5.70711	0	0.5	0	0.333333	2650	7.88269
Cele county	653225	20	65322503	1	50	3	1	5	5	5	0	0	1	1	27000	4500	1962	10.2036	6.21661	0	0.8	0	0.2	5400	8.59434
Cele county	653225	20	65322503	1	68	1	1	5	5	0	1	0	0	0	8500	1000	480	9.04794	0	0.2	0.6	0	0.4	1700	7.43897
Cele county	653225	20	65322503	0	67	3	5	3	3	0	0	0	0	0	3000	1000	0	8.0067	0	0.333333	0.333333	0.333333	0.666667	1000	6.90875
Cele county	653225	20	65322503	0	65	3	1	5	5	0	0	1	0	0	10800	2000	0	9.28739	0	0.2	0.6	0	0.4	2160	7.67833
Cele county	653225	20	65322503	1	78	1	1	4	5	4	0	0	0	0	14000	500	624	9.54688	0	0.4	0.6	0	0.6	2800	7.93773
Cele county	653225	20	65322503	1	74	2	1	6	6	4	0	0	0	0	12800	2840	982	9.45728	0	0.333333	0.333333	0	0.5	2133.33	7.66591
Cele county	653225	20	65322503	1	87	2	5	4	4	6	0	0	1	1	15500	2600	0	9.64866	6.21661	0.5	0.5	0	0.75	3875	8.26256
Cele county	653225	20	65322503	0	61	2	2	5	5	8.2	0	0	0	1	11700	2850	3163.26	9.36743	0	0.2	0.8	0	0.4	2340	7.75833
Cele county	653225	20	65322503	1	74	2	5	4	3	0	0	0	0	0	9500	0	0	9.15915	0	0.333333	0.333333	0	1	3166.67	8.06075
Cele county	653225	2	65322504	1	50	2	3	5	5	5	0	0	0	0	7000	0	0	8.85381		0	0.6	0.2	0.6	1400	7.24494
Cele county	653225	2	65322504	1	46	3	2	4	4	70	0	0	0	1	52500	10000	0	10.8686	6.21661	0	0.5	0	0	13125	9.48235
Cele county	653225	2	65322504	1	47	2	1	5	5	1.5	0	0	1	1	21000	5600	0	9.95232	5.3033	0	0.6	0	0.2	4200	8.34308
Cele county	653225	2	65322504	1	48	2	3	6	4	6	0	0	0	0	14900	1300	0	9.60918	0	0	1	2	0.75	3725	8.22309
Cele county	653225	2	65322504	1	46	3	1	5	5	3	0	0	0	0	20000	3000	0	9.90354	0	0	0.6	0	0	4000	8.2943
Cele county	653225	2	65322504	1	56	2	3	3	3	3	0	0	0	1	12000	1000	0	9.39275	0	0	0.666667	0.333333	0.333333	4000	8.2943
Cele county	653225	2	65322504	1	53	2	2	6	5	4.5	0	0	0	1	43200	500	0	10.6736	5.01728	0	0.8	0	0.6	8640	9.06427
Cele county	653225	2	65322504	1	51	2	2	7	5	6.5	0	0	0	1	48000	6000	0	10.779	6.21661	0	0.6	0	0.8	9600	9.16962
Cele county	653225	2	65322504	1	71	2	3	3	3	3.6	0	0	0	1	4500	800	0	8.41206	3.71357	0.333333	0.666667	0	1	1500	7.31389
Cele county	653225	2	65322504	1	69	1	1	6	6	3.7	0	0	1	0	20000	5500	9000	9.90354	0	0.333333	0.333333	0	0	3333.33	8.11203
Cele county	653225	2	65322504	1	69	2	1	6	5	4.5	0	0	1	0	6480	600	0	8.77663	0	0.4	0.6	0	0	1296	7.16781
Cele county	653225	2	65322504	1	74	2	3	4	3	4	0	0	0	0	4000	900	0	8.2943	0	0.666667	0.666667	0.333333	1	1333.33	7.19619
Cele county	653225	2	65322504	1	65	3	1	2	2	2	0	1	0	0	3000	1000	7000	8.0067	0	0.5	0.5	0	0	1500	7.31389
Cele county	653225	2	65322504	1	62	1	1	5	5	4	0	0	0	1	12500	2000	0	9.43356	0	0.2	0.6	0	0.6	2500	7.82445
Cele county	653225	59	65322505	0	33	3	2	4	3	3	1	0	0	1	1000	0	3000	6.90875	4.61512	0	0.666667	0	0.666667	333.333	5.81214
Cele county	653225	59	65322505	1	40	3	5	4	4	1	0	0	0	0	14000	4480	800	9.54688	5.70711	0	0.5	0	0	3500	8.1608
Cele county	653225	59	65322505	0	38	3	2	6	6	5.2	0	0	0	0	15800	7000	0	9.66783	0	0	0.333333	0.166667	0.666667	2633.33	7.87639
Cele county	653225	59	65322505	1	32	3	5	4	3	3	0	0	0	1	36000	10000	0	10.4913	4.11087	0	0.666667	0	0	12000	9.39275
Cele county	653225	59	65322505	1	44	3	3	5	5	4	0	0	0	1	10500	3500	0	9.25923	4.70953	0	0.8	0	0	2100	7.65017
Cele county	653225	59	65322505	1	50	3	5	4	4	1	1	0	1	0	23000	6900	0	10.0433	0	0	0.5	0	0	5750	8.65713
Cele county	653225	59	65322505	0	49	3	2	3	3	5	0	0	0	0	10000	1500	0	9.21044	5.44242	0.333333	0.666667	0.333333	0.666667	3333.33	8.11203
Cele county	653225	59	65322505	1	42	3	5	4	4	17.5	0	0	0	1	15000	4500	0	9.61587	0	0	0.75	0	0	3750	8.22978
Cele county	653225	59	65322505	1	48	2	1	5	5	6.5	0	0	0	1	113400	0	0	11.6387	5.3033	0	0.6	0	0	22680	10.0293
Cele county	653225	59	65322505	0	44	4	2	4	4	0	0	1	0	1	4700	1100	8100	8.45553	6.31173	0	1	0	0	1175	7.06987
Cele county	653225	59	65322505	0	43	3	1	3	3	4.3	0	0	0	0	21966	0	5400	9.9973	5.70711	0	0.666667	0	0	7322	8.89878
Cele county	653225	59	65322505	1	43	4	1	4	4	3	0	0	1	1	35000	0	0	10.4631	0	0	0.75	0	0	8750	9.07692
Cele county	653225	59	65322505	1	58	3	2	2	2	5	0	0	1	1	35450	6000	0	10.4759	0	0	1	0	0	17725	9.78279
Cele county	653225	59	65322505	1	71	2	1	2	2	3	0	0	0	0	3400	1200	0	8.13182	0	1	0	0	1	1700	7.43897
Cele county	653225	59	65322505	1	70	3	1	3	3	7	0	0	1	1	17350	4200	0	9.7614	0	0.333333	0.666667	0	0.666667	5783.33	8.66291
Cele county	653225	59	65322505	0	72	2	2	1	6	6	0	0	1	1	14000	4200	0	9.54688	0	0.166667	0.333333	0.166667	0.333333	2333.33	7.75548
Cele county	653225	59	65322505	0	71	2	5	6	6	5	0	0	1	1	5000	1500	0	8.51739	3.43399	0.166667	0.5	0	0	833.333	6.72663
Cele county	653225	17	65322506	1	36	3	1	4	4	12	0	1	1	1	11000	3000	1200	9.30574	0	0	0.5	0	0	2750	7.91972
Cele county	653225	17	65322506	1	47	2	1	5	4	12	0	0	1	1	10200	2000	0	9.23024	0	0	0.75	0	0	2550	7.84424
Cele county	653225	17	65322506	1	48	3	1	5	5	15	0	0	1	1	51000	14000	4950	10.8396	7.31389	0	0.4	0	0	10200	9.23024
Cele county	653225	17	65322506	1	44	2	1	4	4	12	0	0	1	0	3900	3000	0	8.26899	0	0	0.75	0	0	975	6.88346
Cele county	653225	17	65322506	1	45	3	3	4	3	12	0	0	1	0	2500	400	3770	7.82445	3.93183	0	0.333333	0	0.666667	833.333	6.72663
Cele county	653225	17	65322506	1	41	3	3	5	4	24	0	0	1	1	9100	3600	2000	9.11614	0	0	0.75	0	0.75	2275	7.73018
Cele county	653225	17	65322506	1	43	2	3	5	5	15	0	0	1	1	3000	1000	3900	8.0067	0	0	0.6	0.2	0.6	600	6.39859
Cele county	653225	17	65322506	1	45	2	1	5	5	0	0	1	0	1	30000	10000	4950	10.309	4.61512	0	0.4	0	0.4	6000	8.69968
Cele county	653225	17	65322506	1	42	2	2	5	4	12	0	0	0	1	1500	0	3900	7.31389	4.26268	0	0.5	0	0.75	375	5.92959
Cele county	653225	17	65322506	1	47	3	3	5	5	20.2	0	1	0	0	43800	7500	0	10.6874	0	0	0.8	0	0.4	8760	9.07806
Cele county	653225	17	65322506	1	42	2	1	5	5	15	0	0	0	1	10000	0	6000	9.21044	0	0	0.8	0	0	2000	7.6014
Cele county	653225	17	65322506	1	50	2	1	5	5	15	0	0	1	0	1000	0	3770	6.90875	0	0	0.8	0	0	200	5.3033
Cele county	653225	17	65322506	1	43	3	1	4	3	13	0	0	1	1	13500	2900	0	9.51052	4.39445	0	0.333333	0	0.666667	4500	8.41206
Cele county	653225	17	65322506	1	44	3	2	5	5	15	0	0	1	1	21000	5000	4950	9.95232	0	0	0.6	0	0.6	4200	8.34308
Cele county	653225	17	65322506	1	41	3	3	5	4	15	0	0	0	1	36900	4900	3900	10.516	6.21661	0	0.5	0	0.75	9225	9.12978
Cele county	653225	17	65322506	1	43	3	2	6	6	6	0	1	0	1	14500	1200	8850	9.58197	0	0	0.5	0	0.333333	2416.67	7.79056
Cele county	653225	17	65322506	1	55	2	2	5	5	15	0	0	1	0	18700	3100	0	9.83633	5.01728	0	0.6	0	0.4	3740	8.22711
Cele county	653225	17	65322506	1	56	2	3	5	5	0	1	1	1	1	7500	1500	4950	8.92279	3.93183	0	0.8	0	0.4	1500	7.31389
Cele county	653225	17	65322506	1	57	2	1	5	4	15	0	0	1	1	6500	1950	0	8.77971	5.70711	0	1	0	0	1625	7.39388
Cele county	653225	17	65322506	1	57	2	1	3	3	9	0	0	1	0	36100	8500	360	10.4941	0	0	0.666667	0	0.333333	12033.3	9.39552
Cele county	653225	95	65322507	1	40	3	5	4	4	4	0	0	1	1	48000	11000	0	10.779	0	0	0.5	0	0	12000	9.39275
Cele county	653225	95	65322507	1	39	2	5	4	3	0	0	0	1	1	3000	900	0	8.0067	0	0	0.666667	0	0.666667	1000	6.90875
Cele county	653225	95	65322507	0	39	3	1	4	4	5	0	0	1	1	12000	1300	1200	9.39275	5.3033	0	0.75	0	0.25	3000	8.0067
Cele county	653225	95	65322507	1	36	3	5	4	4	4	0	0	0	0	32500	8250	0	10.389	0	0	0.5	0	0	8125	9.00282
Cele county	653225	95	65322507	1	38	3	2	4	4	1.3	0	1	0	1	57000	3000	0	10.9508	0	0	0.5	0	0	14250	9.56458
Cele county	653225	95	65322507	1	50	2	1	4	4	6	1	0	0	1	14000	1000	900	9.54688	3.93183	0	1	0	0.25	3500	8.1608
Cele county	653225	95	65322507	1	47	2	2	5	4	2.5	0	1	0	1	17553	15000	1500	9.77304	6.21661	0	0.75	0	0	4388.25	8.38691
Cele county	653225	95	65322507	1	45	3	1	5	5	8	0	0	0	1	78600	12000	0	11.2721	6.39859	0	0.6	0	0	15720	9.66275
Cele county	653225	95	65322507	1	50	3	1	5	5	5	0	1	0	0	10000	0	900	9.21044	6.68586	0	0.6	0	0	2000	7.6014
Cele county	653225	95	65322507	1	41	3	1	6	6	5	0	1	0	1	4500	1500	0	8.41206	5.99396	0	0.5	0.166667	0.166667	750	6.62141
Cele county	653225	95	65322507	1	49	2	3	8	7	0	0	0	1	1	13000	3000	4800	9.47278	6.21661	0	0.428571	0	0.428571	1857.14	7.52733
Cele county	653225	95	65322507	1	43	3	1	5	5	4	0	0	1	1	29700	10000	0	10.2989	5.99396	0	0.6	0	0	5940	8.68963
Cele county	653225	95	65322507	1	58	2	1	4	4	12	1	0	1	1	10000	2000	2500	9.21044	0	0	0.75	0	0.25	2500	7.82445
Cele county	653225	95	65322507	1	53	2	1	3	3	10	1	0	0	1	29500	5000	0	10.2922	0	0	1	0	0	9833.33	9.19363
Cele county	653225	95	65322507	1	56	2	3	4	4	33	1	0	0	1	27500	8000	0	10.222	6.80351	0	1	0	0	6875	8.83579
Cele county	653225	95	65322507	1	56	2	2	6	6	2.8	0	1	1	1	7600	2280	1440	8.93604	0	0	0.5	0	0.166667	1266.67	7.14493
Cele county	653225	95	65322507	1	62	2	2	4	3	4.6	0	0	0	1	13000	8000	0	9.47278	0	0.333333	0.666667	0	0.666667	4333.33	8.37432
Cele county	653225	95	65322507	1	80	2	1	4	4	2	0	1	0	1	5000	1500	4400	8.51739	0	0.5	0.25	0	0.5	1250	7.1317
Cele county	653225	107	65322508	1	40	3	2	4	4	6	0	0	0	1	8000	750	0	8.98732	5.3033	0	0.75	0	0	2000	7.6014
Cele county	653225	107	65322508	1	41	3	2	5	5	5	0	0	1	1	28000	4500	5200	10.24	0	0	0.6	0	0	5600	8.6307
Cele county	653225	107	65322508	1	48	3	1	4	4	7	1	0	0	1	20000	4600	0	9.90354	5.3033	0	0.75	0	0.25	5000	8.51739
Cele county	653225	107	65322508	1	44	3	5	4	4	5	0	0	0	1	10000	4000	0	9.21044	0	0	0.5	0	0	2500	7.82445
Cele county	653225	107	65322508	1	53	3	2	3	3	6	0	0	1	1	8000	1000	650	8.98732	6.21661	0	1	0	0.333333	2666.67	7.88896
Cele county	653225	107	65322508	1	57	3	1	3	2	1.3	0	0	0	0	10000	600	0	9.21044	0	0	1	0	0.5	5000	8.51739
Cele county	653225	107	65322508	1	51	3	3	4	4	18	0	0	1	1	27566	1000	0	10.2244	6.62141	0	0.75	0	0	6891.5	8.83819
Cele county	653225	107	65322508	1	62	3	1	4	4	5	0	0	1	1	34500	6000	0	10.4487	0	0.25	0.5	0	0.25	8625	9.06254
Cele county	653225	107	65322508	1	70	3	3	1	1	2.7	0	0	0	0	2000	300	0	7.6014	0	1	0	0	1	2000	7.6014
Cele county	653225	107	65322508	1	72	3	1	5	5	7	0	0	0	0	13000	4400	2090	9.47278	0	0.4	0.4	0	0	2600	7.86365
Cele county	653225	107	65322508	1	69	3	3	2	1	3	0	0	0	0	4000	1000	0	8.2943	0	1	0	0	1	4000	8.2943
Cele county	653225	107	65322508	1	73	3	1	5	5	5.5	0	0	0	0	9000	1000	3800	9.10509	5.01728	0.4	0.2	0	0	1800	7.4961
Cele county	653225	107	65322508	1	62	3	2	8	8	35	1	0	0	1	38000	2500	4300	10.5454	6.90875	0.125	0.625	0	0	4750	8.46611
Cele county	653225	107	65322508	1	71	3	3	5	4	5.2	0	0	0	1	36350	10905	0	10.501	0	0.25	0.5	0	0.5	9087.5	9.11477
Cele county	653225	107	65322508	1	67	3	2	3	2	8	0	0	0	0	24000	500	1300	10.0859	5.01728	0	0	0	1	12000	9.39275
Cele county	653225	107	65322508	1	67	2	3	3	2	5	0	0	0	1	14000	2070	1300	9.54688	0	1	0	0	1	7000	8.85381
Cele county	653225	1	65322509	1	41	3	2	5	4	4	0	0	1	0	7000	1000	0	8.85381	0	0	0.5	0	0.75	1750	7.46794
Cele county	653225	1	65322509	1	41	3	2	5	4	0	0	0	0	1	1200	0	0	7.09091	0	0	0.75	0	0.75	300	5.70711
Cele county	653225	1	65322509	1	49	3	3	5	5	6	0	0		0	16800	5000	0	9.72919	0	0	0.8	0	0.4	3360	8.11999
Cele county	653225	1	65322509	1	53	3	1	5	5	6	0	0	0	1	65000	13000	0	11.0822	0	0	0.8	0.4	0	13000	9.47278
Cele county	653225	1	65322509	1	56	2	5	8	7	30	0	0	0	1	91000	26000	0	11.4186	4.39445	0	0.428571	0	0	13000	9.47278
Cele county	653225	1	65322509	0	74	2	1	6	6	5	0	0	1	1	16500	7000	0	9.71118	0	0.166667	0.5	0	0	2750	7.91972
Cele county	653225	1	65322509	1	78	2	5	3	2	5.4	0	0	0	0	5100	1000	0	8.53719	0	1	0	0	1	2550	7.84424
Cele county	653225	1	65322509	1	65	4	3	2	2	2	0	0	0	0	6000	1000	0	8.69968	0	1	0	0	1	3000	8.0067
Cele county	653225	1	65322509	0	64	3	1	1	1	1	0	0	0	1	8500	2100	0	9.04794	0	1	0	0	0	8500	9.04794
Cele county	653225	1	65322509	1	76	2	3	2	2	2.8	0	0	0	0	2000	0	0	7.6014	0	1	0	0	1	1000	6.90875
Cele county	653225	1	65322509	1	70	2	3	2	2	3	0	0	0	0	3800	1300	0	8.24302	0	1	0	0.5	1	1900	7.55014
Cele county	653225	1	65322509	0	72	2	1	4	4	4.4	0	0	1	1	12000	3000	0	9.39275	0	0.25	0.5	0.25	0	3000	8.0067
Cele county	653225	1	65322509	0	69	2	1	5	5	9	0	0	1	1	14000	2550	0	9.54688	5.3033	0.2	0.4	0.2	0.4	2800	7.93773
Cele county	653225	1	65322509	0	71	3	1	2	2	1	0	1	0	0	3900	600	6785	8.26899	0	0.5	0	0	0.5	1950	7.5761
Cele county	653225	1	65322509	1	72	3	1	4	4	4	0	0	0	0	5700	2	0	8.6484		0.25	0.5	0.25	0.75	1425	7.26263
Cele county	653225	1	65322509	1	63	2	1	5	5	5	0	0	0	1	13500	7000	0	9.51052	0	0.2	0.8	0	0	2700	7.90138
Cele county	653225	5	65322510	1	47	3	1	5	5	10	0	0	1	1	11000	2200	0	9.30574	5.70711	0	0.8	0.2	0.6	2200	7.69667
Cele county	653225	5	65322510	0	53	1	1	4	4	5	0	0	1	1	1500	300	0	7.31389	5.01728	0	0.5	0	0.25	375	5.92959
Cele county	653225	5	65322510	1	68	3	1	3	3	8	0	0	0	0	1500	300	0	7.31389	5.70711	0.666667	0.333333	0.333333	1	500	6.21661
Cele county	653225	5	65322510	1	76	2	3	6	4	10	0	0	0	0	5500	400	0	8.61269	0	0.5	0	0	1	1375	7.22694
Cele county	653225	5	65322510	1	68	2	3	4	4	8	0	0	0	0	5500	1100	0	8.61269	0	0.5	0.25	0	1	1375	7.22694
Cele county	653225	5	65322510	0	74	2	5	3	2	3.5	0	0	0	0	3900	700	0	8.26899	0	0.5	0	0	1	1950	7.5761
Cele county	653225	5	65322510	0	74	1	5	6	6	0	0	1	0	0	7000	1000	0	8.85381	5.99396	0.166667	0.833333	0.666667	1	1166.67	7.06276
Cele county	653225	5	65322510	1	62	3	1	6	6	8.5	0	0	0	1	55000	3320	0	10.9151	8.51739	0.166667	0.333333	0	0	9166.67	9.12344
Cele county	653225	5	65322510	1	64	2	5	2	2	6.2	0	0	0	0	7000	800	0	8.85381	0	0.5	0.5	0	0	3500	8.1608
Yutian county	653226	10	65322601	1	39	3	1	4	3	10	0	0	0	1	8850	4100	0	9.08829	0	0	0.333333	0	0.666667	2950	7.9899
Yutian county	653226	10	65322601	1	36	3	5	5	4	56.5	1	0	1	1	29800	0	0	10.3023	0	0	0.5	0	0.5	7450	8.9161
Yutian county	653226	10	65322601	1	43	2	5	5	4	15	0	0	0	0	29000	9278	0	10.2751	0	0	0.25	0	0.5	7250	8.8889
Yutian county	653226	10	65322601	0	45	3	2	4	4	15	0	0	1	1	28100	8300	0	10.2436	0	0	0.75	0	0.5	7025	8.85737
Yutian county	653226	10	65322601	1	43	3	1	4	4	7	0	0	0	1	10100	1680	0	9.22039	0	0	0.75	0	0.5	2525	7.83439
Yutian county	653226	10	65322601	0	41	2	2	4	4	7	0	0	0	1	10500	3900	0	9.25923	0	0	0.5	0	0.75	2625	7.87322
Yutian county	653226	10	65322601	1	44	2	2	6	5	15	0	0	1	1	24600	5600	0	10.1105	0	0	0.6	0	0.6	4920	8.50127
Yutian county	653226	10	65322601	1	57	2	2	4	3	7	0	0	0	1	14500	6800	0	9.58197	5.70711	0	1	0	0.666667	4833.33	8.4835
Yutian county	653226	3	65322602	1	38	2	2	6	5	5	0	0	0	0	12700	3000	0	9.44944	0	0.2	0.2	0	1	2540	7.84031
Yutian county	653226	3	65322602	1	46	2	1	5	4	3	0	0	1	1	22000	1200	0	9.99884	0	0	0	0	0.25	5500	8.61269
Yutian county	653226	3	65322602	1	42	2	2	6	5	1	0	0	0	1	3000	1260	1500	8.0067	5.3033	0	0.6	0	0.6	600	6.39859
Yutian county	653226	3	65322602	1	44	2	5	5	4	2	0	0	0	1	2430	865	0	7.79606	4.61512	0	0.5	0	0.5	607.5	6.411
Yutian county	653226	3	65322602	1	51	2	5	5	4	2	0	0	0	1	15000	3000	0	9.61587	0	0	1	0.25	0.25	3750	8.22978
Yutian county	653226	3	65322602	0	54	2	3	2	1	4.2	0	0	0	1	5056	3430	0	8.52853	0	0	3	0	1	5056	8.52853
Yutian county	653226	3	65322602	0	67	2	1	6	6	2	0	0	1	1	5000	1000	2000	8.51739	0	0.166667	0.333333	0	0.166667	833.333	6.72663
Yutian county	653226	3	65322602	1	74	2	2	3	3	4	0	0	0	0	1500	500	0	7.31389	0	0	1	0	1	500	6.21661
Yutian county	653226	3	65322602	1	61	2	5	4	4	6	0	0	0	0	15761	5150	0	9.66536	0	0.25	0.25	0	1	3940.25	8.27925
Yutian county	653226	3	65322602	1	76	2	1	7	6	6	0	0	0	1	9600	3000	0	9.16962	6.21661	0.166667	0.333333	0.166667	0.5	1600	7.37838
Yutian county	653226	17	65322603	1	40	3	5	5	4	4	0	0	1	1	6800	1000	0	8.82483	0	0	0.5	0	0.5	1700	7.43897
Yutian county	653226	17	65322603	1	38	3	1	4	3	5	0	0	0	1	14000	4300	0	9.54688	0	0	0.666667	0	0.333333	4666.67	8.44841
Yutian county	653226	17	65322603	1	34	3	1	4	3	3.9	0	0	1	1	9300	1650	485	9.13788	0	0	0.333333	0	0.333333	3100	8.03948
Yutian county	653226	17	65322603	1	35	3	2	6	5	6.5	0	0	0	0	14300	1200	0	9.56808	0	0.2	0.4	0.2	0.6	2860	7.95893
Yutian county	653226	17	65322603	1	31	3	1	3	2	2	0	1	0	0	16260	300	0	9.69652	0	0	1	0	0	8130	9.00344
Yutian county	653226	17	65322603	1	35	3	5	4	4	9	0	0	1	1	18500	2600	0	9.82558	0	0	0.5	0	0.5	4625	8.43945
Yutian county	653226	17	65322603	1	46	3	5	5	4	7	0	0	0	0	10600	3000	0	9.2687	0	0	0	0	0.75	2650	7.88269
Yutian county	653226	17	65322603	1	43	3	2	3	3	3	0	1	1	1	2772	1300	0	7.92769	0	0	0.666667	0	0.333333	924	6.82979
Yutian county	653226	17	65322603	1	48	2	2	5	4	5	0	0	0	1	15800	3100	0	9.66783	0	0	0.5	0	0.5	3950	8.28172
Yutian county	653226	17	65322603	1	50	2	1	6	5	9	0	0	0	1	19500	2100	0	9.87822	0	0	0.8	0	0.6	3900	8.26899
Yutian county	653226	17	65322603	1	55	2	5	3	1	7	0	0	0	0	4000	400	0	8.2943	0	0	1	0	1	4000	8.2943
Yutian county	653226	17	65322603	1	53	3	1	5	5	5.2	1	0	0	1	7700	1980	0	8.94911	0	0	0.8	0	0.4	1540	7.34019
Yutian county	653226	17	65322603	1	63	2	1	6	4	8	0	0	1	1	15500	3000	0	9.64866	6.21661	0.5	0.5	0	0.75	3875	8.26256
Yutian county	653226	50	65322604	1	38	2	1	6	4	5.5	0	0	0	1	4000	200	0	8.2943	0	0	0	0	0.75	1000	6.90875
Yutian county	653226	50	65322604	0	39	3	5	2	2	3	0	0	0	1	1520	400	0	7.32712	6.90875	0	1	0	0.5	760	6.63463
Yutian county	653226	50	65322604	1	49	2	5	5	4	1.3	0	0	0	1	3700	800	0	8.21636	6.21661	0	0.75	0	0.25	925	6.83087
Yutian county	653226	50	65322604	1	43	2	1	5	5	5	0	1	1	0	2800	600	0	7.93773	0	0	0.4	0	0.6	560	6.32972
Yutian county	653226	50	65322604	1	41	2	2	5	4	9	0	0	0	1	12200	4300	0	9.40927	0	0	0.5	0	1	3050	8.02322
Yutian county	653226	50	65322604	1	44	2	5	6	5	3.8	0	0	0	1	600	400	0	6.39859	5.70711	0	0.4	0	0.8	120	4.79579
Yutian county	653226	50	65322604	1	42	2	1	4	4	6	0	1	1	1	6300	1500	2916	8.74846	0	0	0.5	0	0.75	1575	7.36265
Yutian county	653226	50	65322604	1	56	2	2	4	4	9	0	0	0	1	5800	2200	0	8.66579	0	0	0.75	0.25	0.5	1450	7.28001
Yutian county	653226	50	65322604	1	59	2	2	3	2	16	0	0	1	1	6000	1500	0	8.69968	0	0	1	0	0.5	3000	8.0067
Yutian county	653226	50	65322604	1	54	2	2	6	5	2	1	0	0	1	1900	900	2600	7.55014	6.21661	0	0.6	0	0.6	380	5.9428
Yutian county	653226	50	65322604	0	67	3	1	1	1	2	0	1	0	0	1000	300	525	6.90875	0	1	0	0	1	1000	6.90875
Yutian county	653226	50	65322604	1	64	2	1	4	5	6.3	0	1	0	1	6300	1400	4980	8.74846	0	0.2	0.6	0	0.4	1260	7.13966
Yutian county	653226	50	65322604	1	64	2	1	3	2	4	0	1	1	1	4800	1200	1680	8.47658	0	0.5	0.5	0	1	2400	7.78364
Yutian county	653226	50	65322604	1	62	2	1	5	3	9	0	1	0	1	6000	1500	1990	8.69968	0	0	1	0.666667	1	2000	7.6014
Yutian county	653226	50	65322604	1	75	2	1	2	3	9.3	0	0	0	1	3380	900	2040	8.12593	5.70711	0.333333	0	0	1	1126.67	7.02791
Yutian county	653226	25	65322605	1	38	2	5	5	4	4.8	0	0	0	0	5840	2380	0	8.67266	0	0	0.25	0	0.5	1460	7.28688
Yutian county	653226	25	65322605	1	40	2	1	4	4	6	0	0	0	0	2360	360	0	7.76684	0	0	0.5	0	0.5	590	6.38182
Yutian county	653226	25	65322605	1	47	2	1	5	6	10	0	0	0	1	14000	5000	0	9.54688	0	0	0.333333	0	0.5	2333.33	7.75548
Yutian county	653226	25	65322605	1	48	2	1	4	3	5.4	0	0	0	1	10938	3075	0	9.30009	0	0	0.666667	0	0.666667	3646	8.20166
Yutian county	653226	25	65322605	1	49	2	1	5	5	13	0	0	0	1	16000	5000	0	9.68041	0	0	0.6	0	0.2	3200	8.07122
Yutian county	653226	25	65322605	1	43	3	5	5	4	6	0	0	0	1	11500	6000	1000	9.35019	0	0	0.25	0	0.5	2875	7.96416
Yutian county	653226	25	65322605	1	48	2	5	5	5	7	0	0	1	0	12729	6078.25	900	9.45172	0	0	0.8	0	0.2	2545.8	7.84259
Yutian county	653226	25	65322605	0	41	3	2	3	3	6	0	0	0	1	16940	9000	0	9.73749	0	0	0.666667	0.333333	0.666667	5646.67	8.639
Yutian county	653226	25	65322605	1	43	2	5	5	4	10	0	0	0	1	11500	800	0	9.35019	0	0	0.75	0	0.5	2875	7.96416
Yutian county	653226	25	65322605	1	45	2	1	5	5	14.8	0	0	0	0	4000	3900	0	8.2943	0	0	0.6	0	0	800	6.68586
Yutian county	653226	25	65322605	1	53	2	5	3	2	4	0	1	0	1	7678	3168	1320	8.94624	0	0	1	0	1	3839	8.25323
Yutian county	653226	25	65322605	1	59	2	5	4	3	9.7	0	0	0	1	9427	4815	0	9.15144	0	0	1	0	0.333333	3142.33	8.05304
Yutian county	653226	25	65322605	0	68	2	2	2	1	0	0	0	0	0	6760	2700	0	8.81893	0	1	0	0	2	6760	8.81893
Yutian county	653226	52	65322606	0	34	3	4	3	3	10	0	0	1	0	11000	3500	0	9.30574	7.37838	0	0.666667	0	0.666667	3666.67	8.20731
Yutian county	653226	52	65322606	1	50	3	2	5	4	10.7	0	0	0	1	5500	1200	0	8.61269	0	0	0.5	0	0.75	1375	7.22694
Yutian county	653226	52	65322606	1	43	3	5	5	4	3	0	0	0	1	4000	450	0	8.2943	0	0	0.5	0	0.75	1000	6.90875
Yutian county	653226	52	65322606	1	47	3	2	5	4	5.2	0	0	0	0	4800	1300	6000	8.47658	0	0	0.75	0	0.75	1200	7.09091
Yutian county	653226	52	65322606	1	45	3	1	5	5	6	0	0	0	1	27500	3500	5000	10.222	0	0	0.6	0	0	5500	8.61269
Yutian county	653226	52	65322606	1	45	3	5	5	5	8.5	1	0	0	1	47800	10000	0	10.7748	0	0	0.6	0	0	9560	9.16545
Yutian county	653226	52	65322606	1	58	2	2	5	4	9	0	0	0	1	6400	1500	3200	8.76421	0	0	0.5	0	0.75	1600	7.37838
Yutian county	653226	52	65322606	1	60	3	1	3	2	8	0	0	0	0	9000	2000	0	9.10509	0	0.5	0	0	0.5	4500	8.41206
Yutian county	653226	52	65322606	1	61	3	1	2	2	11.8	0	0	0	1	2100	900	0	7.65017	0	0.5	0.5	0	0.5	1050	6.9575
Yutian county	653226	52	65322606	1	63	3	1	2	2	12	0	0	0	1	7900	2700	0	8.97474	0	0.5	0.5	0.5	1	3950	8.28172
Yutian county	653226	52	65322606	1	75	2	1	3	3	13.6	0	0	0	0	7300	3000	0	8.89577	0	0.666667	1	0	0.666667	2433.33	7.79743
Yutian county	653226	52	65322606	0	88	2	1	2	2	4	0	0	0	0	8600	750	0	9.05963	0	0.5	0.5	0.5	1	4300	8.3666
Yutian county	653226	52	65322606	1	64	2	1	2	2	7	0	0	0	0	7500	2400	0	8.92279	0	1	0	0	1	3750	8.22978
Yutian county	653226	17	65322607	1	44	2	1	5	4	2	0	0	0	1	2914.7	1750	0	7.97787	0	0	0.25	0	0.5	728.675	6.5926
Yutian county	653226	17	65322607	1	49	3	2	5	3	3.6	0	1	1	1	3000	1800	1200	8.0067	0	0	0.666667	0	0.666667	1000	6.90875
Yutian county	653226	17	65322607	1	44	2	5	7	4	4	0	0	0	0	9500	1500	0	9.15915	6.21661	0	0	0	1.25	2375	7.77317
Yutian county	653226	17	65322607	1	44	2	1	5	4	10	0	0	1	1	18300	9800	0	9.81471	0	0	0.75	0	0.75	4575	8.42858
Yutian county	653226	17	65322607	1	51	2	2	5	5	5	0	0	0	1	12090	2640	0	9.40022	6.21661	0	0.8	0	0.8	2418	7.79111
Yutian county	653226	17	65322607	1	60	2	2	6	5	7.2	0	0	1	1	44739	16485	0	10.7086	5.70711	0.2	0.4	0	0.6	8947.8	9.09927
Yutian county	653226	17	65322607	1	71	3	1	3	3	3	0	1	0	1	7589.4	2700	0	8.93464	5.70711	0.666667	0.333333	0.333333	0	2529.8	7.83629
Yutian county	653226	17	65322607	1	62	2	1	7	7	7	0	0	0	1	14765	3812	0	9.60008	5.99396	0.142857	0.428571	0	0.142857	2109.29	7.65458
Yutian county	653226	17	65322607	0	64	2	5	6	5	9	0	0	0	0	8755	3070	0	9.07749	0	0.2	0.4	0	0.8	1751	7.46851
Yutian county	653226	17	65322607	1	64	3	1	5	4	8	0	0	0	1	14474	4915	0	9.58018	0	0.5	0.25	0	1	3618.5	8.19409
Yutian county	653226	4	65322608	1	40	2	5	6	5	1.2	0	0	1	1	35914	256	0	10.4889	0	0	0.4	0	0	7182.8	8.87958
Yutian county	653226	4	65322608	1	42	2	5	6	5	0	0	0	0	1	1450	230	0	7.28001	6.68586	0	0.6	0	0.4	290	5.67332
Yutian county	653226	4	65322608	1	46	2	1	5	4	2.4	0	0	0	0	1500	200	1500	7.31389	0	0	0.5	0	0.25	375	5.92959
Yutian county	653226	4	65322608	1	46	2	5	7	6	3	0	0	0	1	50000	13000	0	10.8198	5.3033	0.166667	0.333333	0	0	8333.33	9.02814
Yutian county	653226	4	65322608	1	42	2	5	5	4	22.8	0	0	0	1	10190	3686	0	9.22926	0	0	0.5	0	0.5	2547.5	7.84326
Yutian county	653226	4	65322608	1	44	2	5	6	5	1.5	0	0	1	1	4000	0	0	8.2943	0	0	0.6	0	0.2	800	6.68586
Yutian county	653226	4	65322608	1	47	2	2	5	4	1	0	1	0	0	6171	450	0	8.72778	0	0	0.75	0.25	0.5	1542.75	7.34197
Yutian county	653226	4	65322608	1	48	2	2	8	7	2.5	0	0	1	1	37987	5107	0	10.545	0	0	0.714286	0	0.285714	5426.71	8.59927
Yutian county	653226	4	65322608	0	53	2	2	6	4	4.5	0	0	0	1	20337	2300	0	9.92025	0	0	0.75	0	0.5	5084.25	8.5341
Yutian county	653226	4	65322608	1	69	2	5	6	6	9	1	0	1	0	1435	287	0	7.26962	0	0.333333	0.333333	0	0.333333	239.167	5.48133
Yutian county	653226	4	65322608	0	69	2	1	4	3	3.4	0	0	0	0	16509	2100	0	9.71172	0	0.333333	0.333333	0	0.333333	5503	8.61323
Yutian county	653226	0	65322609	1	40	3	2	6	5	0	0	0	0	1	3620	0	0	8.19451	0	0	0.2	0	0.8	724	6.58617
Yutian county	653226	0	65322609	0	35	3	2	4	4	1.7	0	0	1	1	3200	0	896	8.07122	5.3033	0	0.25	0	0.75	800	6.68586
Yutian county	653226	0	65322609	1	44	2	1	6	6	0	0	0	0	0	3000	1000	1344	8.0067	0	0	0.5	0	0.5	500	6.21661
Yutian county	653226	0	65322609	1	42	3	1	7	6	3	0	0	0	1	4000	1000	1344	8.2943	0	0	0.333333	0	0.666667	666.667	6.50379
Yutian county	653226	0	65322609	1	45	2	1	6	6	0	0	0	0	0	1100	250	1120	7.00397	0	0.166667	0.166667	0.166667	0.5	183.333	5.21675
Yutian county	653226	0	65322609	1	44	2	2	8	7	2.5	0	0	0	1	5000	1500	6568	8.51739	0	0	0.285714	0	0.571429	714.286	6.57268
Yutian county	653226	0	65322609	1	44	3	2	6	5	0	0	1	0	1	3200	1300	1220	8.07122		0	0.6	0	0.6	640	6.46303
Yutian county	653226	0	65322609	1	44	4	1	6	5	0	0	0	0	0	1000	0	1120	6.90875	4.61512	0	0.6	0	0.8	200	5.3033
Yutian county	653226	0	65322609	1	47	2	1	7	5	0	0	0	0	1	74000	0	1200	11.2118	6.90875	0	0.8	0	0.4	14800	9.60245
Yutian county	653226	0	65322609	1	42	2	2	6	5	3	0	0	0	1	2000	600	1120	7.6014	5.70711	0	0.4	0	0.6	400	5.99396
Yutian county	653226	20	65322610	1	31	3	3	4	3	4	0	0	1	1	23800	18360	0	10.0775	0	0	0.666667	0	0.333333	7933.33	8.97895
Yutian county	653226	20	65322610	1	38	2	5	5	4	0	0	0	1	0	36000	0	0	10.4913	0	0	0.5	0	0.25	9000	9.10509
Yutian county	653226	20	65322610	1	37	3	5	5	5	7	0	0	0	1	46657	25126	0	10.7506	6.21661	0	0.6	0	0.2	9331.4	9.14125
Yutian county	653226	20	65322610	0	36	3	2	3	2	0	0	0	0	1	210	108	0	5.35186	5.99396	0	0.5	0	0.5	105	4.66344
Yutian county	653226	20	65322610	1	37	3	5	5	5	3.2	0	0	0	1	22500	6350	0	10.0213	6.39859	0	0.4	0	0	4500	8.41206
Yutian county	653226	20	65322610	0	40	3	5	4	4	3	0	0	0	1	43568	34878	0	10.6821	3.93183	0	0.5	0	0.75	10892	9.29588
Yutian county	653226	20	65322610	0	39	2	3	5	5	5	0	0	0	1	55201	18578	0	10.9188	0	0	0.6	0	1	11040.2	9.30939
Yutian county	653226	20	65322610	1	41	3	1	5	5	5	0	0	0	1	30028	19161	0	10.3099	5.70711	0	0.4	0	0	6005.6	8.70061
Yutian county	653226	20	65322610	1	48	2	1	5	5	4	0	0	0	1	62193	21561	0	11.038	6.90875	0	0.6	0	0.4	12438.6	9.42864
Yutian county	653226	20	65322610	1	48	2	5	5	4	5	0	0	1	1	81897	65824	0	11.3132	5.99396	0	1	0	0	20474.2	9.92697
Yutian county	653226	20	65322610	1	47	2	1	5	5	4	0	0	1	1	64400	58420	0	11.0729	0	0	0.6	0	0.4	12880	9.46351
Yutian county	653226	20	65322610	1	48	2	1	4	3	4	0	0	1	1	26712	22403	0	10.1929	0	0	1	0	0.666667	8904	9.09437
Yutian county	653226	20	65322610	1	44	2	5	5	4	1.6	0	0	1	1	14797	10269	0	9.60225	0	0	0.5	0	0.5	3699.25	8.21616
Yutian county	653226	20	65322610	1	41	3	2	4	4	4	0	0	0	0	19590	10753	0	9.88283	0	0	0.5	0	0	4897.5	8.49668
Yutian county	653226	20	65322610	1	42	2	1	4	4	0	0	1	0	1	51314	38682	0	10.8457	6.21661	0	0.75	0	0.25	12828.5	9.4595
Yutian county	653226	20	65322610	1	42	3	1	4	3	4	0	0	1	1	26712	22403	0	10.1929	0	0	0	0.333333	0.666667	8904	9.09437
Yutian county	653226	20	65322610	1	47	2	1	5	5	4	0	0	0	1	43360	27254	0	10.6773	4.61512	0	0.6	0.2	0.2	8672	9.06797
Yutian county	653226	20	65322610	1	48	2	5	7	7	4.1	0	0	0	1	44400	29542	0	10.701	6.90875	0	0.857143	0	0	6342.86	8.75524
Yutian county	653226	20	65322610	1	41	3	1	5	5	2.5	0	0	0	1	45575	27806	0	10.7271	6.21661	0	0.4	0.2	0.2	9115	9.11779
Yutian county	653226	20	65322610	1	41	3	5	4	4	4.5	0	0	0	1	87268	38645	0	11.3768	6.21661	0	0.5	0	0	21817	9.99049
Minfeng county	653227	4	65322701	1	47	2	1	3	3	7	0	0	0	1	14200	4260	320	9.56107	0	0	0	0	0	4733.33	8.4626
Minfeng county	653227	4	65322701	1	46	3	1	3	3	9.4	0	0	0	1	15900	4770	712	9.67414	0	0	1	0	0	5300	8.57565
Minfeng county	653227	4	65322701	1	70	2	2	3	2	6.5	0	0	0	0	5000	1500	0	8.51739	7.6014	0.5	1	0	0	2500	7.82445
Minfeng county	653227	10	65322702	1	38	3	2	4	3	6	0	0	0	1	21300	7455	0	9.96651	0	0	0.333333	0.333333	1	7100	8.86799
Minfeng county	653227	10	65322702	1	39	4	1	4	4	1.5	0	0		0	5000	1750	0	8.51739	0	0	0.5	0.25	0.5	1250	7.1317
Minfeng county	653227	10	65322702	1	40	3	5	2	2	4	0	0	0	0	6200	2170	0	8.73247	0	0	1	1	1	3100	8.03948
Minfeng county	653227	10	65322702	1	44	2	5	5	5	8	0	0	0	1	6000	4500	0	8.69968	5.70711	0	0.4	0	0.6	1200	7.09091
Minfeng county	653227	10	65322702	1	54	3	2	4	4	3.5	0	0	0	1	10500	3150	0	9.25923	6.21661	0	1	0	0	2625	7.87322
Minfeng county	653227	10	65322702	0	63	2	1	4	4	4	0	0	0	0	9200	3220	0	9.12707	8.0067	0.5	0.5	0	0.25	2300	7.7411
Minfeng county	653227	10	65322702	1	62	2	5	2	2	8.5	0	0	0	1	15050	4515	0	9.6192	0	1	0	0.5	1	7525	8.92612
Minfeng county	653227	10	65322702	0	63	2	2	1	1	2	0	0	0	0	5200	2160	0	8.55661	4.61512	1	0	0	1	5200	8.55661
Minfeng county	653227	10	65322702	1	67	2	1	2	2	2	0	0	0	1	3600	1080	0	8.18897	0	0.5	0	0	1	1800	7.4961
Minfeng county	653227	165	65322703	1	40	2	5	4	4	41.5	1	0	0	0	100000	30000	0	11.5129	0	0	0.5	0	0	25000	10.1267
Minfeng county	653227	165	65322703	1	39	3	5	4	4	28	0	0	1	0	20000	6000	0	9.90354	0	0	0.5	0	0	5000	8.51739
Minfeng county	653227	165	65322703	0	33	3	1	3	3	13	0	0	0	0	20000	6900	0	9.90354	0	0	0.333333	0	0	6666.67	8.80503
Minfeng county	653227	165	65322703	1	35	3	2	4	4	43.5	1	0	1	0	84000	25000	0	11.3386	5.99396	0	0.5	0	0	21000	9.95232
Minfeng county	653227	165	65322703	0	40	3	1	3	3	19	1	0	0	0	25000	7500	0	10.1267	0	0	0.333333	0	0.333333	8333.33	9.02814
Minfeng county	653227	165	65322703	0	39	3	5	2	2	20	1	0	0	0	27000	8100	0	10.2036	5.99396	0	0.5	0	0	13500	9.51052
Minfeng county	653227	165	65322703	0	37	2	5	1	1	0	1	0	0	0	7000	2100	0	8.85381	0	1	1	1	1	7000	8.85381
Minfeng county	653227	165	65322703	0	46	2	4	1	2	10	1	0	1	0	30000	9000	0	10.309	0	0	1	0	0	15000	9.61587
Minfeng county	653227	165	65322703	1	42	3	2	5	4	17.5	1	0	0	0	35000	10000	0	10.4631	0	0	0.5	0	1	8750	9.07692
Minfeng county	653227	165	65322703	1	47	2	2	5	4	15	0	0	0	1	2000	600	0	7.6014	0	0	1	0	0.25	500	6.21661
Minfeng county	653227	165	65322703	1	41	3	1	4	4	24	1	0	0	0	28500	8800	0	10.2577	0	0	0.5	0.25	0	7125	8.87151
Minfeng county	653227	165	65322703	1	46	2	1	4	4	23	1	0	0	1	60000	20000	0	11.0021	0	0	0.75	0	0	15000	9.61587
Minfeng county	653227	165	65322703	1	41	2	1	4	3	0	0	1	1	0	12000	2600	0	9.39275	0	0	1	0	0	4000	8.2943
Minfeng county	653227	165	65322703	1	41	3	1	4	4	25.5	0	0	0	1	32500	9750	0	10.389	0	0	0.75	0	0	8125	9.00282
Minfeng county	653227	165	65322703	1	44	3	2	5	4	22.5	1	0	0	1	13000	3900	0	9.47278	0	0	1	0	1	3250	8.08672
Minfeng county	653227	165	65322703	1	42	3	2	4	3	13	0	0	0	1	61000	18300	0	11.0186	0	0	0.666667	0	0	20333.3	9.92007
Minfeng county	653227	165	65322703	1	51	2	1	5	5	43	1	0	1	0	51000	15300	0	10.8396	0	0	0.4	0	0	10200	9.23024
Minfeng county	653227	165	65322703	1	51	2	1	4	4	38	0	0	1	1	72000	21600	0	11.1844	0	0	1	0	0	18000	9.79818
Minfeng county	653227	165	65322703	1	53	2	1	4	4	21.5	1	0	0	1	40000	12000	0	10.5967	6.68586	0	0.5	0	0	10000	9.21044
Minfeng county	653227	165	65322703	0	52	2	5	1	5	7	0	0	0	0	230000	69000	0	12.3458	0	0	0.6	0.2	0.2	46000	10.7364
Minfeng county	653227	165	65322703	0	69	2	5	1	1	4	0	0	0	0	7000	2100	0	8.85381	0	1	2	0	1	7000	8.85381
Minfeng county	653227	165	65322703	0	68	2	2	2	2	2	0	0	0	0	9000	2700	0	9.10509	0	0.5	0.5	0	0.5	4500	8.41206
Minfeng county	653227	51	65322704	1	36	3	2	6	6	6.6	0	0	1	1	30000	9000	1600	10.309	5.99396	0	0.333333	0	0	5000	8.51739
Minfeng county	653227	51	65322704	1	44	3	2	5	5	10	1	0	0	1	45000	13500	1300	10.7144	0	0	0.6	0	0	9000	9.10509
Minfeng county	653227	3	65322705	1	37	3	5	4	3	0	0	0	0	0	1000	500	3520	6.90875	0	0	0.666667	0	0.333333	333.333	5.81214
Minfeng county	653227	3	65322705	1	46	3	5	4	4	0	0	0	0	1	28600	7600	0	10.2612	0	0	0.5	0	0	7150	8.87501
Minfeng county	653227	3	65322705	1	48	3	1	5	5	7	0	0	1	1	18000	3400	1600	9.79818	5.3033	0	0.8	0	0	3600	8.18897
Minfeng county	653227	3	65322705	1	41	2	2	3	3	8	0	0	0	0	5000	1500	960	8.51739	5.99396	0	0.666667	0.666667	0.666667	1666.67	7.41918
Minfeng county	653227	3	65322705	1	44	2	1	4	4	3.8	0	0	0	0	11000	3300	1984	9.30574	0	0	0.75	0.25	0	2750	7.91972
Minfeng county	653227	3	65322705	1	50	2	5	4	4	8	0	0	0	1	7600	2000	0	8.93604	0	0	1	0	0.25	1900	7.55014
Minfeng county	653227	3	65322705	1	44	3	5	4	4	100	0	0	0	1	72500	30000	350	11.1914	0	0	1	0	0	18125	9.8051
Minfeng county	653227	3	65322705	0	44	2	2	3	3	0	0	0		0	1800	600	1068	7.4961	0	0	0.333333	0	0.666667	600	6.39859
Minfeng county	653227	3	65322705	0	55	2	3	1	1	1	0	0	0	1	4000	1000	5320	8.2943	0	1	0	0	1	4000	8.2943
Minfeng county	653227	3	65322705	1	56	3	1	4	4	3	0	0	1	1	1600	400	1420	7.37838	0	0	1	0	0	400	5.99396
Minfeng county	653227	3	65322705	0	52	3	3	1	1	1.9	0	0	0	1	9000	2100	356	9.10509	5.3033	0	1	0	1	9000	9.10509
Minfeng county	653227	3	65322705	0	57	2	5	2	2	7	0	0	0	0	10000	2800	0	9.21044	0	0	1	0.5	0.5	5000	8.51739
Minfeng county	653227	3	65322705	1	63	2	5	1	1	3.8	0	0	0	1	2600	750	0	7.86365	0	1	0	0	1	2600	7.86365
Minfeng county	653227	3	65322705	1	70	3	1	4	4	3.5	0	0	0	0	5000	0	4821	8.51739	0	0.25	0.75	0	0.25	1250	7.1317
Minfeng county	653227	3	65322705	1	72	2	1	2	2	9.8	0	0	0	0	7000	2100	0	8.85381	0	1	0	0	0	3500	8.1608
Minfeng county	653227	172	65322706	1	34	3	1	4	4	6	0	0	0	1	62000	12000	2032	11.0349	5.99396	0	0.5	0	0	15500	9.64866
Minfeng county	653227	172	65322706	1	37	3	2	6	6	37	1	0	0	0	95000	15000	1820	11.4616	0	0	0.333333	0	0	15833.3	9.66994
Minfeng county	653227	172	65322706	1	37	3	1	4	4	50.5	1	0	0	0	51000	15300	960	10.8396	0	0	0.5	0	0	12750	9.45337
Minfeng county	653227	172	65322706	1	33	3	5	3	3	30	1	0	0	1	50000	15000	0	10.8198	0	0	0.666667	0	0	16666.7	9.72123
Minfeng county	653227	172	65322706	1	38	3	5	4	4	19	1	0	0	1	26300	1500	0	10.1774	0	0	0.5	0	0	6575	8.79118
Minfeng county	653227	172	65322706	1	47	3	1	4	4	8	0	0	1	0	43000	14100	0	10.669	0	0	0.75	0	0	10750	9.28275
Minfeng county	653227	172	65322706	1	45	3	5	3	3	45	1	0	1	1	81000	14700	0	11.3022	0	0	0.666667	0	0	27000	10.2036
Minfeng county	653227	172	65322706	1	49	2	1	5	4	43	1	0	0	1	62300	13396	1600	11.0397	6.90875	0	0.75	0	0.25	15575	9.65349
Minfeng county	653227	172	65322706	1	48	2	1	5	5	50	0	0	1	1	63940	19800	1600	11.0657	0	0	0.8	0	0	12788	9.45634
Minfeng county	653227	172	65322706	1	44	4	1	4	4	19	1	0	0	1	35200	8400	0	10.4688	3.93183	0	0.5	0	0	8800	9.08262
Minfeng county	653227	172	65322706	1	48	3	1	4	4	35	0	0	0	1	41000	9600	0	10.6214	0	0	0.5	0	0	10250	9.23513
Minfeng county	653227	172	65322706	1	42	2	1	4	3	18	0	1	1	0	32050	9651	0	10.3751	0	0	1	0	0.333333	10683.3	9.27653
Minfeng county	653227	172	65322706	1	55	2	1	4	4	23	1	0	0	0	48800	15470	1280	10.7955	0	0	0.75	0	0.25	12200	9.40927
Minfeng county	653227	172	65322706	1	58	2	5	1	1	16	1	0	0	1	34000	12450	0	10.4341	0	0	1	0	0	34000	10.4341
Minfeng county	653227	134	65322707	1	33	3	5	3	3	3	0	0	1	1	37000	12950	0	10.5187	6.68586	0	0.666667	0	0	12333.3	9.42014
Minfeng county	653227	134	65322707	1	31	3	5	3	3	6	0	0	0	0	24000	8400	0	10.0859	0	0	0.666667	0	0	8000	8.98732
Minfeng county	653227	134	65322707	1	37	3	2	3	3	14.8	0	0	0	1	21600	7560	1174	9.98049	5.86079	0	0.666667	0	0	7200	8.88198
Minfeng county	653227	134	65322707	1	34	3	5	4	4	7.5	0	0	0	1	32000	11200	0	10.3735	0	0	0.5	0	0	8000	8.98732
Minfeng county	653227	134	65322707	1	36	3	1	4	4	1.5	0	0	0	1	45000	15750	463	10.7144	5.3033	0	0.5	0	0	11250	9.32821
Minfeng county	653227	134	65322707	1	36	3	2	5	5	5	0	0	0	1	46800	16380	1014	10.7537	5.70711	0	0.4	0	0	9360	9.14431
Minfeng county	653227	134	65322707	1	46	2	1	5	5	18.5	0	0		0	56000	19600	1124	10.9331	0	0	0.6	0	0	11200	9.32376
Minfeng county	653227	134	65322707	1	46	3	1	5	5	5.4	0	0	1	1	49800	17430	1208	10.8158	5.3033	0	0.8	0	0	9960	9.20643
Minfeng county	653227	134	65322707	1	44	2	1	4	4	24	0	0	1	1	35000	12250	1060	10.4631	0	0	0.75	0	0.25	8750	9.07692
Minfeng county	653227	134	65322707	1	42	3	1	5	5	6	0	0	0	1	43000	15050	1235	10.669	0	0	0.6	0.6	0.6	8600	9.05963
Minfeng county	653227	134	65322707	1	43	3	1	5	5	26	0	0	0	1	58000	20300	1195	10.9682	5.3033	0	0.6	0	0	11600	9.35885
Minfeng county	653227	134	65322707	0	65	2	5	2	2	3	0	0	0	0	12965	4537.75	0	9.47009	0	0.5	0.5	0.5	0.5	6482.5	8.77702
Minfeng county	653227	7	65322708	1	37	3	5	3	3	4.7	0	0	0	0	740	259	0	6.608	0	0	0.666667	0	0	246.667	5.51208
Minfeng county	653227	7	65322708	1	34	3	5	4	4	9	0	0	1	1	6000	2100	0	8.69968	5.70711	0	0.5	0	0	1500	7.31389
Minfeng county	653227	7	65322708	1	44	2	2	4	4	8	0	0	0	0	5000	1750	336	8.51739	0	0	0.5	0	0.5	1250	7.1317
Minfeng county	653227	7	65322708	1	47	2	1	4	4	6.5	0	0	0	1	10500	3675	324	9.25923	0	0	2.25	0	0	2625	7.87322
Minfeng county	653227	7	65322708	1	42	3	5	4	4	6	0	0	0	1	1000	350	0	6.90875	0	0	0.5	0	0	250	5.52545
Minfeng county	653227	7	65322708	1	48	3	5	3	3	10	0	0	0	0	2800	980	0	7.93773	0	0	0.666667	0	0	933.333	6.83983
Minfeng county	653227	7	65322708	1	42	2	1	5	5	12.6	0	0	0	0	75000	26000	0	11.2253	0	0	0.6	0	0	15000	9.61587
Minfeng county	653227	7	65322708	1	47	2	5	4	4	8	0	0	1	1	23500	8225	884	10.0648	0	0	0.75	0	0	5875	8.67863
Minfeng county	653227	7	65322708	1	57	2	1	5	5	11	0	0	0	0	2600	910	0	7.86365	0	0	0.8	0	0	520	6.25575
Minfeng county	653227	7	65322708	1	55	2	1	5	5	10.7	0	0	0	1	6300	2205	476	8.74846	0	0	0.8	0	0	1260	7.13966
Minfeng county	653227	7	65322708	0	58	3	1	2	2	6.47	0	0	0	1	2000	700	452	7.6014	5.70711	0	1	0.5	1	1000	6.90875
Minfeng county	653227	7	65322708	1	51	2	2	4	4	4.2	0	0	0	0	51500	18025	0	10.8494	10.4631	0	1	0	0	12875	9.46312
Minfeng county	653227	7	65322708	1	73	2	1	4	4	7	0	0	0	0	56000	19600	220	10.9331	0	0.5	0.25	0	0	14000	9.54688
Minfeng county	653227	7	65322708	1	69	2	1	3	3	2.7	0	0	0	0	6000	2100	188	8.69968	6.21661	0.333333	0.666667	0	0.333333	2000	7.6014
Minfeng county	653227	7	65322708	0	62	2	5	1	1	4	0	0	0	0	2800	980	0	7.93773	0	1	0	0	1	2800	7.93773
Minfeng county	653227	7	65322708	0	64	2	5	1	1	1	0	0	0	0	700	245	440	6.55251	0	1	0	0	1	700	6.55251
Minfeng county	653227	42	65322709	1	26	4	5	3	3	6	1	0	0	1	19500	5850	0	9.87822	0	0	1	0	0	6500	8.77971
Minfeng county	653227	42	65322709	0	36	2	1	3	3	10	0	0	0	1	19500	5850	0	9.87822	8.51739	0.333333	0.333333	0	0	6500	8.77971
Minfeng county	653227	42	65322709	1	36	3	1	4	4	15	0	0	1	1	38000	11400	0	10.5454	0	0	0.5	0	0	9500	9.15915
Minfeng county	653227	42	65322709	1	35	3	5	4	4	13	0	0	0	0	2000	600	0	7.6014	0	0	0.5	0	0	500	6.21661
Minfeng county	653227	42	65322709	1	43	3	1	4	4	13	0	0	1	1	16800	5040	0	9.72919	5.70711	0	0.5	0	0	4200	8.34308
Minfeng county	653227	42	65322709	1	41	2	1	5	7	14.5	0	0	1	1	15600	6240	2370	9.65509	5.99396	0	0.428571	0	0	2228.57	7.70956
Minfeng county	653227	42	65322709	1	54	2	5	6	6	14	0	0	0	1	53000	16500	0	10.8781	0	0	0.833333	0	0.166667	8833.33	9.0864
Minfeng county	653227	42	65322709	1	60	2	5	3	3	11	0	0		1	6600	1980	0	8.79498	0	0	1	0	1	2200	7.69667
Minfeng county	653227	42	65322709	1	56	2	1	2	2	11	0	0	0	1	17500	5250	0	9.77001		0	1	0	0	8750	9.07692
Minfeng county	653227	42	65322709	0	52	2	5	2	2	10	0	0	0	0	7300	2190	0	8.89577	5.70711	0	1	0	1	3650	8.20276
Minfeng county	653227	42	65322709	1	66	2	5	4	4	19	0	0	0	0	18900	5670	0	9.84697	6.39859	0.5	0.5	0	0	4725	8.46083
Minfeng county	653227	42	65322709	1	69	2	1	1	1	9	0	0	0	0	7300	2190	1300	8.89577	0	1	0	0	1	7300	8.89577
Minfeng county	653227	42	65322709	1	65	2	1	4	4	10	0	0	1	0	10500	3150	0	9.25923	5.3033	0.25	0.75	0	0	2625	7.87322
Minfeng county	653227	42	65322709	1	69	1	1	2	2	6	0	0	0	0	14800	4500	0	9.60245	0	1	0	0	0.5	7400	8.90937
Minfeng county	653227	36	65322710	1	38	2	5	4	4	4.7	0	0	0	0	5000	1500	0	8.51739	6.21661	0	0.5	0	0	1250	7.1317
Minfeng county	653227	36	65322710	1	40	3	1	4	4	10	0	0	0	1	1500	450	1004	7.31389	6.39859	0	0.75	0	0	375	5.92959
Minfeng county	653227	36	65322710	1	36	2	5	4	3	14	0	0	0	0	6000	1800	0	8.69968	5.3033	0	0.333333	0	0.666667	2000	7.6014
Minfeng county	653227	36	65322710	1	45	3	1	3	3	18.19	0	0	1	0	7700	2695	320	8.94911	6.39859	0	0.666667	0	0	2566.67	7.85075
Minfeng county	653227	36	65322710	1	47	2	2	5	5	4	0	1	0	1	10200	3570	1450	9.23024	0	0	0.8	0.2	0	2040	7.6212
Minfeng county	653227	36	65322710	0	45	3	2	3	3	14	0	0	0	0	6500	1950	640	8.77971	5.3033	0	0.666667	0.333333	0.333333	2166.67	7.68141
Minfeng county	653227	36	65322710	1	47	3	1	5	5	12	0	0	0	0	9250	2775	600	9.13249	5.99396	0	0.8	0	0	1850	7.52348
Minfeng county	653227	36	65322710	0	41	3	1	3	3	2	0	0	0	1	12000	3600	1116	9.39275	6.21661	0	0.666667	0	0.333333	4000	8.2943
